# Supplementary material for: Dual-plasmonic Au@Cu7S4 yolk@shell nanocrystals for photocatalytic hydrogen production across visible to near infrared spectral region
Source: Nat Commun. 2024 Jan 9;15:413. doi: 10.1038/s41467-023-44664-3 (PMC10776726; doi:10.1038/s41467-023-44664-3)
Supplement: Supplementary file 3 — Source Data [file 41467_2023_44664_MOESM3_ESM.xlsx]

## Sheet: Figure 2a
	dark		AM 1.5 G		400-700 nm		> 800 nm			AM 1.5 G		400-700 nm		> 800 nm
Photon Energy (eV)	Normalized Intensity	Photon Energy (eV)	Normalized Intensity	Photon Energy (eV)	Normalized Intensity	Photon Energy (eV)	Normalized Intensity		Photon Energy (eV)	△A	Photon Energy (eV)	△A	Photon Energy (eV)	△A
919.67	0.00223	919.49	0.00149	919.525	0.00266	919.51	0.00211		920.09	-0.000119703	920.125	0.000435415	920.11	-0.000592394
919.68	0.00224	919.5	0.00149	919.535	0.00264	919.52	0.00209		920.1	-0.000157303	920.135	0.000396764	920.12	-0.000600928
919.69	0.00226	919.51	0.00149	919.545	0.00258	919.53	0.00203		920.11	-0.000235448	920.145	0.000325445	920.13	-0.000611997
919.7	0.00228	919.52	0.00149	919.555	0.00252	919.54	0.00195		920.12	-0.000342957	920.155	0.000245895	920.14	-0.000632578
919.71	0.00229	919.53	0.00148	919.565	0.0025	919.55	0.00191		920.13	-0.000403395	920.165	0.000201783	920.15	-0.000654549
919.72	0.00229	919.54	0.00147	919.575	0.00249	919.56	0.00187		920.14	-0.000437101	920.175	0.000200024	920.16	-0.000657598
919.73	0.00229	919.55	0.00147	919.585	0.00247	919.57	0.00182		920.15	-0.000495481	920.185	0.00018381	920.17	-0.000658428
919.74	0.00229	919.56	0.00147	919.595	0.00243	919.58	0.00176		920.16	-0.00054883	920.195	0.000146452	920.18	-0.000652986
919.75	0.00228	919.57	0.00148	919.605	0.00238	919.59	0.00171		920.17	-0.000601173	920.205	0.000101714	920.19	-0.000639398
919.76	0.00229	919.58	0.0015	919.615	0.00232	919.6	0.00167		920.18	-0.000641722	920.215	3.29895e-05	920.2	-0.000631355
919.77	0.0023	919.59	0.0015	919.625	0.00225	919.61	0.00163		920.19	-0.000710834	920.225	-5.2767e-05	920.21	-0.000640833
919.78	0.00231	919.6	0.0015	919.635	0.00218	919.62	0.00158		920.2	-0.000774667	920.235	-0.000130174	920.22	-0.000651275
919.79	0.00231	919.61	0.0015	919.645	0.00212	919.63	0.00154		920.21	-0.000798882	920.245	-0.000184021	920.23	-0.000642947
919.8	0.00229	919.62	0.00151	919.655	0.00209	919.64	0.00152		920.22	-0.000815162	920.255	-0.000204977	920.24	-0.000627607
919.81	0.0023	919.63	0.00151	919.665	0.00208	919.65	0.00149		920.23	-0.000849701	920.265	-0.000216349	920.25	-0.000625955
919.82	0.00233	919.64	0.0015	919.675	0.00207	919.66	0.00146		920.24	-0.000912385	920.275	-0.000252601	920.26	-0.000662492
919.83	0.00235	919.65	0.00147	919.685	0.00205	919.67	0.00143		920.25	-0.000963556	920.285	-0.000303587	920.27	-0.000707945
919.84	0.00235	919.66	0.00147	919.695	0.002	919.68	0.00141		920.26	-0.000986153	920.295	-0.00035374	920.28	-0.000707363
919.85	0.00236	919.67	0.0015	919.705	0.00193	919.69	0.0014		920.27	-0.001	920.305	-0.000423874	920.29	-0.000682611
919.86	0.00237	919.68	0.00157	919.715	0.00186	919.7	0.00142		920.28	-0.001	920.315	-0.000518546	920.3	-0.000643385
919.87	0.00238	919.69	0.00161	919.725	0.00179	919.71	0.00145		920.29	-0.000976876	920.325	-0.000590427	920.31	-0.000619916
919.88	0.00234	919.7	0.00162	919.735	0.00174	919.72	0.00149		920.3	-0.000892202	920.335	-0.000601069	920.32	-0.000578781
919.89	0.0023	919.71	0.00161	919.745	0.00172	919.73	0.0015		920.31	-0.000838195	920.345	-0.000578567	920.33	-0.000544817
919.9	0.00223	919.72	0.00161	919.755	0.0017	919.74	0.00149		920.32	-0.000777686	920.355	-0.000525339	920.34	-0.000490053
919.91	0.00218	919.73	0.00161	919.765	0.00169	919.75	0.00153		920.33	-0.000683222	920.365	-0.000491626	920.35	-0.000451462
919.92	0.00216	919.74	0.00159	919.775	0.00165	919.76	0.00157		920.34	-0.000616179	920.375	-0.000512951	920.36	-0.000454963
919.93	0.00216	919.75	0.00156	919.785	0.00158	919.77	0.00162		920.35	-0.00057	920.385	-0.00058326	920.37	-0.000485811
919.94	0.00217	919.76	0.00154	919.795	0.00153	919.78	0.00167		920.36	-0.000524074	920.395	-0.00063585	920.38	-0.000501892
919.95	0.00217	919.77	0.00155	919.805	0.00155	919.79	0.0017		920.37	-0.000492097	920.405	-0.000623937	920.39	-0.000494038
919.96	0.00218	919.78	0.00156	919.815	0.00159	919.8	0.0017		920.38	-0.00050086	920.415	-0.000591519	920.4	-0.000496456
919.97	0.00218	919.79	0.00156	919.825	0.00161	919.81	0.00169		920.39	-0.000517795	920.425	-0.000566465	920.41	-0.000496051
919.98	0.00218	919.8	0.00158	919.835	0.00165	919.82	0.00168		920.4	-0.000528288	920.435	-0.000527396	920.42	-0.000479695
919.99	0.00219	919.81	0.00162	919.845	0.00171	919.83	0.00168		920.41	-0.000528863	920.445	-0.000477791	920.43	-0.000453105
920	0.0022	919.82	0.00167	919.855	0.00175	919.84	0.00168		920.42	-0.00054986	920.455	-0.000452032	920.44	-0.000426528
920.01	0.00222	919.83	0.0017	919.865	0.00176	919.85	0.00166		920.43	-0.000588135	920.465	-0.000460605	920.45	-0.00041542
920.02	0.00224	919.84	0.00173	919.875	0.00176	919.86	0.00164		920.44	-0.000627336	920.475	-0.000475412	920.46	-0.000410496
920.03	0.00223	919.85	0.00176	919.885	0.00175	919.87	0.00162		920.45	-0.000640948	920.485	-0.00048647	920.47	-0.000381678
920.04	0.00221	919.86	0.00179	919.895	0.00174	919.88	0.00163		920.46	-0.00061109	920.495	-0.00046401	920.48	-0.000335912
920.05	0.00219	919.87	0.0018	919.905	0.00173	919.89	0.00164		920.47	-0.000578498	920.505	-0.000457222	920.49	-0.000312328
920.06	0.00216	919.88	0.00181	919.915	0.00174	919.9	0.00163		920.48	-0.000554907	920.515	-0.000423628	920.5	-0.000282907
920.07	0.00213	919.89	0.00181	919.925	0.00177	919.91	0.00159		920.49	-0.00056301	920.525	-0.00036235	920.51	-0.00025827
920.08	0.0021	919.9	0.00184	919.935	0.00178	919.92	0.00153		920.5	-0.000596991	920.535	-0.000320977	920.52	-0.000209801
920.09	0.00209	919.91	0.00186	919.945	0.00178	919.93	0.00146		920.51	-0.000656812	920.545	-0.000308387	920.53	-0.000182128
920.1	0.00207	919.92	0.0019	919.955	0.00177	919.94	0.0014		920.52	-0.000705861	920.555	-0.000305736	920.54	-0.000139112
920.11	0.00208	919.93	0.00193	919.965	0.00174	919.95	0.0014		920.53	-0.000716851	920.565	-0.000339933	920.55	-0.000119039
920.12	0.00207	919.94	0.00197	919.975	0.00173	919.96	0.00134		920.54	-0.000768352	920.575	-0.000336318	920.56	-8.10054e-05
920.13	0.00205	919.95	0.00204	919.985	0.00173	919.97	0.00126		920.55	-0.000826986	920.585	-0.00031532	920.57	-4.59448e-06
920.14	0.00202	919.96	0.00212	919.995	0.00172	919.98	0.0012		920.56	-0.00086237	920.595	-0.000307566	920.58	7.40714e-05
920.15	0.00198	919.97	0.00213	920.005	0.0017	919.99	0.00115		920.57	-0.000868571	920.605	-0.000282834	920.59	0.000122925
920.16	0.00194	919.98	0.00213	920.015	0.00163	920	0.00112		920.58	-0.000864619	920.615	-0.000310851	920.6	0.000147028
920.17	0.00191	919.99	0.00213	920.025	0.00158	920.01	0.00112		920.59	-0.000833423	920.625	-0.000332222	920.61	0.000179719
920.18	0.00188	920	0.00216	920.035	0.00152	920.02	0.0011		920.6	-0.000819295	920.635	-0.000353234	920.62	0.000224888
920.19	0.00184	920.01	0.00219	920.045	0.00145	920.03	0.00108		920.61	-0.000800544	920.645	-0.000386202	920.63	0.000280567
920.2	0.00179	920.02	0.00219	920.055	0.00137	920.04	0.00104		920.62	-0.000777205	920.655	-0.000419562	920.64	0.00032487
920.21	0.00174	920.03	0.00213	920.065	0.00129	920.05	0.00102		920.63	-0.000757701	920.665	-0.000444477	920.65	0.000315606
920.22	0.00169	920.04	0.00203	920.075	0.00125	920.06	0.000993468		920.64	-0.000734658	920.675	-0.000439296	920.66	0.0002731
920.23	0.00166	920.05	0.00193	920.085	0.00122	920.07	0.000988742		920.65	-0.000700265	920.685	-0.000440502	920.67	0.000218563
920.24	0.00162	920.06	0.00187	920.095	0.00118	920.08	0.001		920.66	-0.000648698	920.695	-0.000439029	920.68	0.000196061
920.25	0.0016	920.07	0.00181	920.105	0.00114	920.09	0.000987115		920.67	-0.000643871	920.705	-0.000461049	920.69	0.000166844
920.26	0.00158	920.08	0.00173	920.115	0.00111	920.1	0.000956569		920.68	-0.000658463	920.715	-0.000476009	920.7	0.000114306
920.27	0.00158	920.09	0.0017	920.125	0.00106	920.11	0.000926777		920.69	-0.000681953	920.725	-0.000511469	920.71	9.59252e-05
920.28	0.00158	920.1	0.00161	920.135	0.001	920.12	0.000919919		920.7	-0.000696597	920.735	-0.000579868	920.72	1.96953e-05
920.29	0.00159	920.11	0.00159	920.145	0.000970452	920.13	0.000931868		920.71	-0.000686518	920.745	-0.000615242	920.73	6.12496e-06
920.3	0.00159	920.12	0.00163	920.155	0.000942167	920.14	0.000938666		920.72	-0.000679382	920.755	-0.00064353	920.74	3.64032e-05
920.31	0.00162	920.13	0.00158	920.165	0.000936491	920.15	0.000982826		920.73	-0.000670656	920.765	-0.000685055	920.75	-2.94582e-05
920.32	0.00165	920.14	0.00154	920.175	0.000969785	920.16	0.000992121		920.74	-0.000687847	920.775	-0.000677428	920.76	-8.38912e-05
920.33	0.00164	920.15	0.00152	920.185	0.000968845	920.17	0.001		920.75	-0.000671376	920.785	-0.000670869	920.77	-9.62035e-05
920.34	0.00164	920.16	0.00149	920.195	0.000949284	920.18	0.001		920.76	-0.000668015	920.795	-0.00068844	920.78	-0.000121228
920.35	0.00164	920.17	0.00145	920.205	0.000945875	920.19	0.000991087		920.77	-0.000676621	920.805	-0.000689613	920.79	-0.000145247
920.36	0.00163	920.18	0.00146	920.215	0.000922473	920.2	0.000993478		920.78	-0.000673282	920.815	-0.000712226	920.8	-0.000142159
920.37	0.00164	920.19	0.00147	920.225	0.000903845	920.21	0.000991794		920.79	-0.000676506	920.825	-0.00073224	920.81	-0.000136559
920.38	0.00165	920.2	0.00147	920.235	0.000869251	920.22	0.000977303		920.8	-0.000708167	920.835	-0.000782497	920.82	-0.000141556
920.39	0.00168	920.21	0.00149	920.245	0.000846114	920.23	0.000990297		920.81	-0.000722917	920.845	-0.000832675	920.83	-0.000154438
920.4	0.00169	920.22	0.00149	920.255	0.000821855	920.24	0.000999096		920.82	-0.000725637	920.855	-0.000868324	920.84	-0.000163818
920.41	0.0017	920.23	0.00151	920.265	0.000799262	920.25	0.00102		920.83	-0.000718264	920.865	-0.000901192	920.85	-0.000152493
920.42	0.00171	920.24	0.00156	920.275	0.000765982	920.26	0.00104		920.84	-0.000708893	920.875	-0.000944852	920.86	-0.000118866
920.43	0.00174	920.25	0.00165	920.285	0.000708363	920.27	0.00105		920.85	-0.000725539	920.885	-0.00103	920.87	-6.6836e-05
920.44	0.00175	920.26	0.00177	920.295	0.000664628	920.28	0.00106		920.86	-0.000725055	920.895	-0.00108	920.88	1.76534e-05
920.45	0.00176	920.27	0.00183	920.305	0.000656649	920.29	0.00107		920.87	-0.000724113	920.905	-0.0011	920.89	5.41931e-05
920.46	0.00175	920.28	0.00186	920.315	0.000665015	920.3	0.00109		920.88	-0.000694914	920.915	-0.00109	920.9	8.56572e-05
920.47	0.00172	920.29	0.00189	920.325	0.000681705	920.31	0.00111		920.89	-0.000646733	920.925	-0.00104	920.91	0.000133622
920.48	0.0017	920.3	0.00187	920.335	0.000683556	920.32	0.00112		920.9	-0.00061389	920.935	-0.00102	920.92	0.00013514
920.49	0.00167	920.31	0.00195	920.345	0.000682466	920.33	0.00112		920.91	-0.000581246	920.945	-0.000991558	920.93	0.000217414
920.5	0.00165	920.32	0.00196	920.355	0.000662167	920.34	0.00111		920.92	-0.000564858	920.955	-0.000986065	920.94	0.000248372
920.51	0.00163	920.33	0.00191	920.365	0.000640956	920.35	0.00109		920.93	-0.00057172	920.965	-0.000992143	920.95	0.000223986
920.52	0.00159	920.34	0.00195	920.375	0.000659655	920.36	0.00108		920.94	-0.000543234	920.975	-0.000934624	920.96	0.000283014
920.53	0.00155	920.35	0.00198	920.385	0.000666224	920.37	0.00108		920.95	-0.000500696	920.985	-0.00088595	920.97	0.00034189
920.54	0.00154	920.36	0.00198	920.395	0.000681626	920.38	0.00105		920.96	-0.000511504	920.995	-0.000857799	920.98	0.000350592
920.55	0.00152	920.37	0.00196	920.405	0.00069528	920.39	0.00106		920.97	-0.000477378	921.005	-0.000821467	920.99	0.000356328
920.56	0.0015	920.38	0.00192	920.415	0.000757885	920.4	0.00107		920.98	-0.000455382	921.015	-0.000741187	921	0.000339285
920.57	0.00148	920.39	0.00188	920.425	0.000854636	920.41	0.00107		920.99	-0.000432872	921.025	-0.000628928	921.01	0.000317271
920.58	0.00147	920.4	0.00185	920.435	0.000948135	920.42	0.0011		921	-0.000389172	921.035	-0.000519125	921.02	0.000304409
920.59	0.00144	920.41	0.00179	920.445	0.00103	920.43	0.00111		921.01	-0.00034428	921.045	-0.000408221	921.03	0.000286718
920.6	0.00138	920.42	0.00169	920.455	0.00111	920.44	0.00112		921.02	-0.000281561	921.055	-0.000273511	921.04	0.000242672
920.61	0.00134	920.43	0.00155	920.465	0.00119	920.45	0.00112		921.03	-0.000229723	921.065	-0.000152017	921.05	0.00016751
920.62	0.00131	920.44	0.00141	920.475	0.00125	920.46	0.00111		921.04	-0.00021007	921.075	-6.16528e-05	921.06	7.64714e-05
920.63	0.00129	920.45	0.00131	920.485	0.00132	920.47	0.0011		921.05	-0.000198242	921.085	2.79809e-05	921.07	1.30644e-05
920.64	0.00124	920.46	0.00125	920.495	0.0014	920.48	0.0011		921.06	-0.000154222	921.095	0.000153785	921.08	6.13592e-06
920.65	0.00119	920.47	0.00119	920.505	0.00146	920.49	0.00109		921.07	-0.000102282	921.105	0.000274965	921.09	6.55416e-06
920.66	0.00114	920.48	0.00114	920.515	0.0015	920.5	0.00106		921.08	-8.68416e-05	921.115	0.000356152	921.1	-4.528e-08
920.67	0.00112	920.49	0.00111	920.525	0.00153	920.51	0.00103		921.09	-9.69057e-05	921.125	0.000402015	921.11	-1.39325e-05
920.68	0.00114	920.5	0.00116	920.535	0.00152	920.52	0.00101		921.1	-0.000134322	921.135	0.000380804	921.12	1.61005e-05
920.69	0.00115	920.51	0.00119	920.545	0.00154	920.53	0.000984825		921.11	-0.000177674	921.145	0.000386195	921.13	2.70715e-05
920.7	0.00115	920.52	0.00118	920.555	0.00157	920.54	0.000964864		921.12	-0.000198127	921.155	0.00041437	921.14	2.41034e-05
920.71	0.00114	920.53	0.0012	920.565	0.0016	920.55	0.000958333		921.13	-0.000188162	921.165	0.000461582	921.15	5.30558e-05
920.72	0.00113	920.54	0.00128	920.575	0.00164	920.56	0.00096673		921.14	-0.000169549	921.175	0.000508393	921.16	0.000119698
920.73	0.00112	920.55	0.00131	920.585	0.00161	920.57	0.000967164		921.15	-0.000156572	921.185	0.000488821	921.17	0.000151531
920.74	0.00111	920.56	0.00139	920.595	0.00158	920.58	0.000965686		921.16	-0.000151685	921.195	0.000474674	921.18	0.000222342
920.75	0.0011	920.57	0.00148	920.605	0.00159	920.59	0.000998749		921.17	-0.000105073	921.205	0.000490471	921.19	0.000306735
920.76	0.00109	920.58	0.00158	920.615	0.00163	920.6	0.00103		921.18	-6.41238e-05	921.215	0.000536477	921.2	0.000386466
920.77	0.00108	920.59	0.00169	920.625	0.00163	920.61	0.00107		921.19	-1.49094e-05	921.225	0.000545747	921.21	0.000481099
920.78	0.00108	920.6	0.00176	920.635	0.00159	920.62	0.00107		921.2	-1.01182e-05	921.235	0.000513943	921.22	0.000547952
920.79	0.00106	920.61	0.0018	920.645	0.00157	920.63	0.00102		921.21	-4.31031e-05	921.245	0.000515025	921.23	0.000595327
920.8	0.00104	920.62	0.00183	920.655	0.00157	920.64	0.000974548		921.22	-7.04395e-05	921.255	0.000527914	921.24	0.000633332
920.81	0.00105	920.63	0.00189	920.665	0.00156	920.65	0.000952228		921.23	-0.000102601	921.265	0.000505232	921.25	0.000675596
920.82	0.00107	920.64	0.00198	920.675	0.00153	920.66	0.000947684		921.24	-0.00012423	921.275	0.000468842	921.26	0.000734848
920.83	0.00108	920.65	0.00208	920.685	0.00151	920.67	0.000946096		921.25	-0.000136366	921.285	0.000433253	921.27	0.000804026
920.84	0.00106	920.66	0.00215	920.695	0.00147	920.68	0.000956183		921.26	-0.000105673	921.295	0.000418067	921.28	0.000871769
920.85	0.00104	920.67	0.00215	920.705	0.00142	920.69	0.000961056		921.27	-7.90708e-05	921.305	0.000380516	921.29	0.00089249
920.86	0.00104	920.68	0.00214	920.715	0.00136	920.7	0.000962643		921.28	-7.85813e-05	921.315	0.000317969	921.3	0.00088345
920.87	0.00104	920.69	0.00214	920.725	0.00129	920.71	0.000970592		921.29	-7.38847e-05	921.325	0.000249555	921.31	0.00088009
920.88	0.00104	920.7	0.00215	920.735	0.00123	920.72	0.000986956		921.3	-5.17734e-05	921.335	0.000191657	921.32	0.000894665
920.89	0.00102	920.71	0.0021	920.745	0.00122	920.73	0.00102		921.31	-4.29356e-06	921.345	0.000201708	921.33	0.000860261
920.9	0.000990133	920.72	0.00205	920.755	0.0012	920.74	0.00104		921.32	5.52381e-05	921.355	0.000213382	921.34	0.000850783
920.91	0.000974813	920.73	0.00201	920.765	0.00118	920.75	0.00104		921.33	7.06314e-05	921.365	0.000201167	921.35	0.000825133
920.92	0.000983155	920.74	0.00194	920.775	0.00115	920.76	0.00103		921.34	5.22516e-05	921.375	0.000169635	921.36	0.000767069
920.93	0.000970921	920.75	0.00185	920.785	0.00111	920.77	0.00103		921.35	6.36549e-05	921.385	0.000143799	921.37	0.000703069
920.94	0.00095029	920.76	0.00179	920.795	0.0011	920.78	0.00103		921.36	8.34486e-05	921.395	0.000153718	921.38	0.000669051
920.95	0.000921117	920.77	0.00164	920.805	0.00108	920.79	0.00101		921.37	9.02949e-05	921.405	0.000154484	921.39	0.000573949
920.96	0.000895367	920.78	0.00149	920.815	0.00102	920.8	0.000973759		921.38	8.23115e-05	921.415	0.000127808	921.4	0.000473689
920.97	0.000860885	920.79	0.00135	920.825	0.000987984	920.81	0.00093104		921.39	7.36621e-05	921.425	0.000127099	921.41	0.000395266
920.98	0.000819406	920.8	0.00123	920.835	0.00095805	920.82	0.00089848		921.4	8.30271e-05	921.435	0.000138644	921.42	0.000326922
920.99	0.000789805	920.81	0.00116	920.845	0.000958911	920.83	0.000878459		921.41	9.30861e-05	921.445	0.000169105	921.43	0.000295153
921	0.000770927	920.82	0.00113	920.855	0.000923885	920.84	0.000893219		921.42	0.000128407	921.455	0.000152958	921.44	0.000287669
921.01	0.000739522	920.83	0.00112	920.865	0.000902549	920.85	0.000884539		921.43	0.000152268	921.465	0.000163028	921.45	0.000303442
921.02	0.000683742	920.84	0.00111	920.875	0.000871086	920.86	0.000880543		921.44	0.000206641	921.475	0.000187344	921.46	0.000343406
921.03	0.00063532	920.85	0.00108	920.885	0.000837802	920.87	0.000845588		921.45	0.000220782	921.485	0.000202482	921.47	0.00035929
921.04	0.000597649	920.86	0.00102	920.895	0.000822781	920.88	0.000790783		921.46	0.000202791	921.495	0.000225132	921.48	0.000340157
921.05	0.000565238	920.87	0.000984715	920.905	0.000791473	920.89	0.000709965		921.47	0.000151963	921.505	0.000226235	921.49	0.000335581
921.06	0.000539482	920.88	0.000989013	920.915	0.0007541	920.9	0.0006817		921.48	0.000149329	921.515	0.000214618	921.5	0.000359624
921.07	0.000515982	920.89	0.00101	920.925	0.000707333	920.91	0.00064738		921.49	0.000137968	921.525	0.000191351	921.51	0.000392345
921.08	0.000493006	920.9	0.00105	920.935	0.00066826	920.92	0.000618864		921.5	0.00013215	921.535	0.000175254	921.52	0.000443427
921.09	0.000482739	920.91	0.00111	920.945	0.000606109	920.93	0.000570681		921.51	9.23396e-05	921.545	0.00012337	921.53	0.000501011
921.1	0.000458969	920.92	0.00115	920.955	0.000559648	920.94	0.000519416		921.52	6.34697e-05	921.555	0.000100678	921.54	0.000554965
921.11	0.000427385	920.93	0.00116	920.965	0.00050612	920.95	0.0004853		921.53	6.08114e-05	921.565	7.87348e-05	921.55	0.000586713
921.12	0.000402654	920.94	0.00117	920.975	0.000447318	920.96	0.000472432		921.54	7.32669e-05	921.575	4.46637e-05	921.56	0.000610629
921.13	0.000397619	920.95	0.00117	920.985	0.000369181	920.97	0.000455667		921.55	6.09505e-05	921.585	-2.84384e-05	921.57	0.000617537
921.14	0.00039184	920.96	0.0012	920.995	0.000303476	920.98	0.000430017		921.56	4.0086e-05	921.595	-8.83641e-05	921.58	0.000650309
921.15	0.000408307	920.97	0.00122	921.005	0.000251763	920.99	0.000428625		921.57	2.13338e-05	921.605	-0.000156544	921.59	0.000651305
921.16	0.000424684	920.98	0.00129	921.015	0.00016117	921	0.00045408		921.58	3.08657e-05	921.615	-0.000263514	921.6	0.00068895
921.17	0.000437561	920.99	0.0013	921.025	5.7238e-05	921.01	0.000466167		921.59	3.00359e-05	921.625	-0.000380323	921.61	0.000690306
921.18	0.000449408	921	0.00133	921.035	-4.14426e-05	921.02	0.000463074		921.6	1.43489e-05	921.635	-0.000490851	921.62	0.000705897
921.19	0.000454978	921.01	0.0014	921.045	-0.000126928	921.03	0.000417204		921.61	-3.96623e-05	921.645	-0.000581905	921.63	0.00075673
921.2	0.000445728	921.02	0.00145	921.055	-0.000247535	921.04	0.000382986		921.62	-6.58788e-05	921.655	-0.000693263	921.64	0.000805216
921.21	0.000436051	921.03	0.00147	921.065	-0.000322696	921.05	0.000383722		921.63	-5.49446e-05	921.665	-0.000758746	921.65	0.000828549
921.22	0.000454252	921.04	0.00146	921.075	-0.000390926	921.06	0.000369325		921.64	-8.91733e-05	921.675	-0.000845178	921.66	0.000801596
921.23	0.000490956	921.05	0.00146	921.085	-0.000427831	921.07	0.000327531		921.65	-0.000171597	921.685	-0.000918787	921.67	0.000775889
921.24	0.00048206	921.06	0.00149	921.095	-0.000479815	921.08	0.000273235		921.66	-0.000219266	921.695	-0.000961876	921.68	0.000804195
921.25	0.00045001	921.07	0.00153	921.105	-0.000523755	921.09	0.000255369		921.67	-0.000204373	921.705	-0.000973765	921.69	0.000863494
921.26	0.000449394	921.08	0.00152	921.115	-0.000517053	921.1	0.000239726		921.68	-0.000220151	921.715	-0.000966448	921.7	0.000855535
921.27	0.000440485	921.09	0.00149	921.125	-0.000507226	921.11	0.000163453		921.69	-0.000290883	921.725	-0.000947711	921.71	0.000840953
921.28	0.000415965	921.1	0.00137	921.135	-0.000494928	921.12	0.000123735		921.7	-0.000306842	921.735	-0.000910893	921.72	0.000762333
921.29	0.00039133	921.11	0.00124	921.145	-0.000507892	921.13	0.000102002		921.71	-0.000303794	921.745	-0.000899222	921.73	0.000679795
921.3	0.000349884	921.12	0.00116	921.155	-0.000511771	921.14	8.0817e-05		921.72	-0.000282521	921.755	-0.000861656	921.74	0.000645378
921.31	0.000313589	921.13	0.00111	921.165	-0.000527628	921.15	5.73208e-05		921.73	-0.000269082	921.765	-0.000841217	921.75	0.000634858
921.32	0.000307816	921.14	0.00107	921.175	-0.000531559	921.16	2.12917e-05		921.74	-0.000300851	921.775	-0.000839376	921.76	0.000609298
921.33	0.000295968	921.15	0.00106	921.185	-0.000521677	921.17	-5.17882e-06		921.75	-0.000316204	921.785	-0.000817645	921.77	0.0006085
921.34	0.000234548	921.16	0.00103	921.195	-0.000488981	921.18	-1.0531e-05		921.76	-0.000257333	921.795	-0.000723529	921.78	0.000639668
921.35	0.000172678	921.17	0.00101	921.205	-0.000453003	921.19	2.84201e-06		921.77	-0.000178328	921.805	-0.000625681	921.79	0.000671153
921.36	0.000104771	921.18	0.00101	921.215	-0.000449961	921.2	-1.15429e-05		921.78	-0.00012213	921.815	-0.000554732	921.8	0.000725002
921.37	6.7474e-05	921.19	0.000969601	921.225	-0.000429718	921.21	-5.35973e-05		921.79	-0.000127125	921.825	-0.000497192	921.81	0.000721701
921.38	4.25557e-05	921.2	0.000970055	921.235	-0.000401395	921.22	-6.95751e-05		921.8	-0.000117737	921.835	-0.000443951	921.82	0.000741999
921.39	1.87387e-05	921.21	0.001	921.245	-0.000389511	921.23	-9.09099e-05		921.81	-0.000115131	921.845	-0.00040825	921.83	0.000788153
921.4	-4.19417e-07	921.22	0.00105	921.255	-0.000382831	921.24	-8.91239e-05		921.82	-9.31397e-05	921.855	-0.000382412	921.84	0.000838068
921.41	-2.06413e-06	921.23	0.00102	921.265	-0.000328377	921.25	-7.43026e-05		921.83	-7.58504e-05	921.865	-0.000326313	921.85	0.000814083
921.42	8.57163e-06	921.24	0.000967723	921.275	-0.000284732	921.26	-7.70267e-05		921.84	-8.98782e-05	921.875	-0.000293303	921.86	0.000767321
921.43	-9.61786e-06	921.25	0.00094748	921.285	-0.000287349	921.27	-3.47705e-05		921.85	-2.64103e-05	921.885	-0.000277731	921.87	0.000765678
921.44	-3.92294e-05	921.26	0.000930078	921.295	-0.000300858	921.28	2.6176e-06		921.86	4.39394e-05	921.895	-0.000261629	921.88	0.000775446
921.45	-4.40444e-05	921.27	0.000909165	921.305	-0.000283487	921.29	5.77607e-05		921.87	0.000106895	921.905	-0.000239443	921.89	0.000762568
921.46	-3.87574e-05	921.28	0.000861554	921.315	-0.000274608	921.3	9.98704e-05		921.88	0.000145559	921.915	-0.000235851	921.9	0.00072025
921.47	-4.42738e-05	921.29	0.000827549	921.325	-0.000296741	921.31	0.000126698		921.89	0.00017952	921.925	-0.000252467	921.91	0.000697458
921.48	-3.93e-05	921.3	0.00076468	921.335	-0.000297056	921.32	0.000159154		921.9	0.000208377	921.935	-0.000257756	921.92	0.000643184
921.49	-3.48194e-05	921.31	0.000819953	921.345	-0.000270201	921.33	0.00018721		921.91	0.00023313	921.945	-0.000235382	921.93	0.000683818
921.5	-4.56442e-05	921.32	0.000903874	921.355	-0.000237648	921.34	0.000200436		921.92	0.000258384	921.955	-0.000192004	921.94	0.000759614
921.51	-4.46331e-05	921.33	0.00092658	921.365	-0.000204346	921.35	0.0002099		921.93	0.00026726	921.965	-0.000159713	921.95	0.000776971
921.52	-3.73158e-05	921.34	0.000884959	921.375	-0.000145034	921.36	0.000211805		921.94	0.000261577	921.975	-0.000107718	921.96	0.00073782
921.53	-2.59563e-05	921.35	0.000869806	921.385	-8.3344e-05	921.37	0.000227762		921.95	0.000266404	921.985	-5.73877e-05	921.97	0.00071661
921.54	-8.96083e-06	921.36	0.00085446	921.395	-3.23966e-05	921.38	0.000250802		921.96	0.000272751	921.995	-2.34358e-05	921.98	0.000690737
921.55	1.53422e-05	921.37	0.000851574	921.405	1.40003e-05	921.39	0.000272042		921.97	0.000269535	922.005	-1.34187e-06	921.99	0.000668985
921.56	5.314e-05	921.38	0.000790393	921.415	4.80765e-05	921.4	0.000267869		921.98	0.000225466	922.015	-5.06344e-06	922	0.000589802
921.57	8.4185e-05	921.39	0.000714079	921.425	8.8173e-05	921.41	0.000245805		921.99	0.000169701	922.025	3.98805e-06	922.01	0.000503915
921.58	8.55384e-05	921.4	0.000648966	921.435	0.000141348	921.42	0.000236459		922	0.000158467	922.035	5.581e-05	922.02	0.000450742
921.59	6.52056e-05	921.41	0.000592257	921.445	0.000213368	921.43	0.000240927		922.01	0.000184508	922.045	0.000148162	922.03	0.000421641
921.6	5.07559e-05	921.42	0.000512156	921.455	0.000253027	921.44	0.000269461		922.02	0.000229641	922.055	0.000202271	922.04	0.00036912
921.61	4.46955e-05	921.43	0.000414079	921.465	0.000271014	921.45	0.000288892		922.03	0.000256406	922.065	0.000226318	922.05	0.000295507
921.62	3.12425e-05	921.44	0.000369994	921.475	0.000282968	921.46	0.000299967		922.04	0.000282161	922.075	0.000251726	922.06	0.000271001
921.63	2.19507e-05	921.45	0.000347809	921.485	0.000289042	921.47	0.000298557		922.05	0.000290436	922.085	0.000267092	922.07	0.000260686
921.64	2.04078e-05	921.46	0.000328095	921.495	0.000324634	921.48	0.000293229		922.06	0.000286462	922.095	0.000304226	922.08	0.00024615
921.65	2.07451e-05	921.47	0.00028653	921.505	0.000370915	921.49	0.000294991		922.07	0.000287958	922.105	0.00035017	922.09	0.000212628
921.66	1.51428e-05	921.48	0.000229933	921.515	0.000393997	921.5	0.000297515		922.08	0.00029649	922.115	0.000378854	922.1	0.000171832
921.67	5.66812e-06	921.49	0.000202148	921.525	0.000380777	921.51	0.000296353		922.09	0.000305219	922.125	0.000375109	922.11	0.000157184
921.68	5.49611e-06	921.5	0.000214504	921.535	0.000382394	921.52	0.000307696		922.1	0.00031731	922.135	0.000376897	922.12	0.000167206
921.69	9.40666e-06	921.51	0.000252747	921.545	0.000396843	921.53	0.000334955		922.11	0.000341826	922.145	0.000387437	922.13	0.000194672
921.7	1.38141e-05	921.52	0.000256999	921.555	0.000395436	921.54	0.000318119		922.12	0.00031952	922.155	0.000381622	922.14	0.000194548
921.71	2.40836e-05	921.53	0.00021367	921.565	0.000422644	921.55	0.000254996		922.13	0.000242458	922.165	0.000398561	922.15	0.000151669
921.72	2.75332e-05	921.54	0.00016453	921.575	0.00047278	921.56	0.000233937		922.14	0.000216724	922.175	0.000445247	922.16	0.000109597
921.73	3.46843e-05	921.55	0.000174519	921.585	0.000485899	921.57	0.0002495		922.15	0.000225556	922.185	0.000451215	922.17	0.000111867
921.74	1.98756e-05	921.56	0.000168963	921.595	0.000469859	921.58	0.000266581		922.16	0.000259041	922.195	0.000449983	922.18	0.00011927
921.75	-9.89013e-06	921.57	0.000140838	921.605	0.00045604	921.59	0.000255909		922.17	0.000279089	922.205	0.00046593	922.19	0.000120583
921.76	-3.75984e-05	921.58	0.000108602	921.615	0.000465712	921.6	0.000225548		922.18	0.000276303	922.215	0.000503311	922.2	0.00011696
921.77	-7.15358e-05	921.59	0.000122357	921.625	0.000490022	921.61	0.000219576		922.19	0.000305668	922.225	0.000561558	922.21	0.000155114
921.78	-9.82511e-05	921.6	0.000146095	921.635	0.000539735	921.62	0.0002369		922.2	0.000351908	922.235	0.000637986	922.22	0.000195477
921.79	-0.000119169	921.61	0.00015904	921.645	0.000603408	921.63	0.000261812		922.21	0.00040003	922.245	0.000722577	922.23	0.000222567
921.8	-0.00013717	921.62	0.000170676	921.655	0.000648614	921.64	0.000271707		922.22	0.000429322	922.255	0.000785784	922.24	0.000246277
921.81	-0.000147936	921.63	0.000161581	921.665	0.000701937	921.65	0.00025505		922.23	0.000423136	922.265	0.000849873	922.25	0.000247614
921.82	-0.000141186	921.64	0.000102733	921.675	0.000747526	921.66	0.000230125		922.24	0.000389876	922.275	0.000888712	922.26	0.000195135
921.83	-0.000124837	921.65	5.58543e-05	921.685	0.000763309	921.67	0.000207283		922.25	0.000348726	922.285	0.000888146	922.27	0.000144553
921.84	-0.000128037	921.66	5.54394e-05	921.695	0.000786922	921.68	0.000189702		922.26	0.000333625	922.295	0.000914959	922.28	0.000146781
921.85	-0.000132208	921.67	0.000104099	921.705	0.000799842	921.69	0.000167945		922.27	0.00031516	922.305	0.00093205	922.29	0.000189045
921.86	-0.000130501	921.68	0.000160363	921.715	0.000788353	921.7	0.000144883		922.28	0.000289153	922.315	0.000918854	922.3	0.000232691
921.87	-0.000112439	921.69	0.000208285	921.725	0.000778083	921.71	0.000118345		922.29	0.000242323	922.325	0.000890521	922.31	0.000256579
921.88	-7.91845e-05	921.7	0.000233493	921.735	0.000790946	921.72	0.000100378		922.3	0.000188541	922.335	0.00087013	922.32	0.000250142
921.89	-6.71496e-05	921.71	0.000222036	921.745	0.000795493	921.73	9.10225e-05		922.31	0.000166081	922.345	0.000862643	922.33	0.000231348
921.9	-7.53074e-05	921.72	0.000193148	921.755	0.000782222	921.74	7.68617e-05		922.32	0.000159778	922.355	0.00085753	922.34	0.000214764
921.91	-8.69259e-05	921.73	0.000177823	921.765	0.000783905	921.75	8.51484e-05		922.33	0.000180678	922.365	0.000870831	922.35	0.000211799
921.92	-7.56278e-05	921.74	0.000189801	921.775	0.000774507	921.76	0.000133278		922.34	0.000219351	922.375	0.000850135	922.36	0.000212343
921.93	-4.38004e-05	921.75	0.000206147	921.785	0.000733214	921.77	0.000151268		922.35	0.000204822	922.385	0.000777015	922.37	0.000199958
921.94	-4.06843e-05	921.76	0.000212082	921.795	0.000682472	921.78	0.000122255		922.36	0.000171086	922.395	0.000723156	922.38	0.000202213
921.95	-4.91864e-05	921.77	0.000226434	921.805	0.00065134	921.79	7.60282e-05		922.37	0.000131475	922.405	0.000700526	922.39	0.000220496
921.96	-6.08624e-05	921.78	0.000219636	921.815	0.000592884	921.8	5.41938e-05		922.38	0.000120809	922.415	0.000653747	922.4	0.000224398
921.97	-7.02105e-05	921.79	0.000196064	921.825	0.000532705	921.81	6.40482e-05		922.39	0.000140972	922.425	0.000602915	922.41	0.000213019
921.98	-7.65609e-05	921.8	0.000117584	921.835	0.000480891	921.82	7.17198e-05		922.4	0.000155695	922.435	0.000557452	922.42	0.000155316
921.99	-9.42467e-05	921.81	4.94302e-05	921.845	0.000408354	921.83	7.07652e-05		922.41	0.000173262	922.445	0.000502601	922.43	0.000114941
922	-0.000116447	921.82	3.38536e-05	921.855	0.000347049	921.84	5.82129e-05		922.42	0.000183393	922.455	0.000463495	922.44	0.00012024
922.01	-0.000120715	921.83	9.89387e-06	921.865	0.00030707	921.85	5.90578e-05		922.43	0.000188762	922.465	0.000427785	922.45	0.000104487
922.02	-0.000115825	921.84	-1.98836e-05	921.875	0.000260867	921.86	5.96156e-05		922.44	0.000184213	922.475	0.000376692	922.46	7.67531e-05
922.03	-0.000133424	921.85	-4.97218e-06	921.885	0.000201573	921.87	9.34385e-05		922.45	0.000238206	922.485	0.000334997	922.47	0.000102762
922.04	-0.000177907	921.86	1.07454e-05	921.895	0.000134902	921.88	0.000117825		922.46	0.000310519	922.495	0.000312809	922.48	0.000150922
922.05	-0.00021359	921.87	-7.48535e-06	921.905	7.6588e-05	921.89	0.000107042		922.47	0.000336664	922.505	0.000290178	922.49	0.000164884
922.06	-0.000245033	921.88	-7.56979e-05	921.915	3.81356e-05	921.9	8.77109e-05		922.48	0.000349381	922.515	0.000283169	922.5	0.000135468
922.07	-0.000284494	921.89	-0.000134273	921.925	2.25966e-05	921.91	8.23675e-05		922.49	0.000385204	922.525	0.00030709	922.51	0.000120177
922.08	-0.000323149	921.9	-0.000149046	921.935	1.61482e-05	921.92	9.39322e-05		922.5	0.000437936	922.535	0.000339298	922.52	0.000139283
922.09	-0.000357632	921.91	-0.000172694	921.945	1.50672e-05	921.93	0.000110734		922.51	0.000491785	922.545	0.000372699	922.53	0.000147951
922.1	-0.000375491	921.92	-0.000193507	921.955	1.64019e-05	921.94	0.000129586		922.52	0.000530331	922.555	0.000391893	922.54	0.000145587
922.11	-0.000380122	921.93	-0.000169632	921.965	1.93015e-05	921.95	0.000146488		922.53	0.00055294	922.565	0.000399423	922.55	0.000168392
922.12	-0.000381961	921.94	-0.000138188	921.975	-4.65922e-06	921.96	0.000182311		922.54	0.000592486	922.575	0.000377302	922.56	0.000195018
922.13	-0.000400028	921.95	-0.000125386	921.985	-1.41592e-05	921.97	0.00022703		922.55	0.00065841	922.585	0.000385868	922.57	0.000219714
922.14	-0.000424862	921.96	-0.000106659	921.995	1.7737e-05	921.98	0.000270751		922.56	0.000730393	922.595	0.000442599	922.58	0.000254562
922.15	-0.00042775	921.97	-7.8728e-05	922.005	3.684e-05	921.99	0.000329016		922.57	0.000794605	922.605	0.00046459	922.59	0.000279218
922.16	-0.000407508	921.98	-4.60287e-05	922.015	6.63855e-05	922	0.000397172		922.58	0.000844913	922.615	0.000473893	922.6	0.000289183
922.17	-0.000367974	921.99	-1.4455e-05	922.025	0.000163273	922.01	0.000426493		922.59	0.00083419	922.625	0.000531246	922.61	0.000282815
922.18	-0.000327845	922	-6.64656e-06	922.035	0.000235504	922.02	0.000422926		922.6	0.00078831	922.635	0.000563349	922.62	0.000256959
922.19	-0.000292076	922.01	3.50873e-05	922.045	0.000283949	922.03	0.000407954		922.61	0.000735031	922.645	0.000576025	922.63	0.00026173
922.2	-0.000248372	922.02	8.68191e-05	922.055	0.000331604	922.04	0.000388614		922.62	0.000668835	922.655	0.000579976	922.64	0.000268153
922.21	-0.000201119	922.03	0.000113313	922.065	0.000345448	922.05	0.000376524		922.63	0.000606525	922.665	0.000546567	922.65	0.000251545
922.22	-0.000158033	922.04	0.000132016	922.075	0.00033322	922.06	0.000344885		922.64	0.000528064	922.675	0.000491253	922.66	0.00023204
922.23	-0.000127728	922.05	0.000131236	922.085	0.000327485	922.07	0.000341573		922.65	0.000492767	922.685	0.000455214	922.67	0.000207172
922.24	-0.000101581	922.06	0.000122152	922.095	0.00033968	922.08	0.000340112		922.66	0.000463778	922.695	0.000441261	922.68	0.000178986
922.25	-6.39506e-05	922.07	0.000107004	922.105	0.000368121	922.09	0.000330447		922.67	0.000414118	922.705	0.000432072	922.69	0.000136763
922.26	-2.68191e-05	922.08	6.80598e-05	922.115	0.000372275	922.1	0.000338894		922.68	0.000383999	922.715	0.000399094	922.7	7.59032e-05
922.27	9.75799e-06	922.09	4.64551e-05	922.125	0.000354135	922.11	0.000350658		922.69	0.000357945	922.725	0.000344378	922.71	2.93577e-05
922.28	5.26121e-05	922.1	2.68099e-05	922.135	0.000324847	922.12	0.000342569		922.7	0.000304454	922.735	0.000272235	922.72	-2.06418e-05
922.29	7.77971e-05	922.11	-1.63446e-05	922.145	0.00030188	922.13	0.000321433		922.71	0.000255817	922.745	0.000224083	922.73	-7.53134e-05
922.3	7.52681e-05	922.12	-2.77689e-05	922.155	0.000271316	922.14	0.000290104		922.72	0.000225578	922.755	0.000196048	922.74	-8.24296e-05
922.31	5.89567e-05	922.13	-3.67876e-05	922.165	0.000230719	922.15	0.000243061		922.73	0.00019331	922.765	0.000171762	922.75	-7.65954e-05
922.32	5.31411e-05	922.14	-7.35945e-05	922.175	0.000194583	922.16	0.000214069		922.74	0.000168974	922.775	0.000141442	922.76	-0.000101389
922.33	6.28502e-05	922.15	-0.000142973	922.185	0.000196518	922.17	0.000177521		922.75	0.000120404	922.785	0.000133668	922.77	-0.000164659
922.34	6.31811e-05	922.16	-0.000211368	922.195	0.000196387	922.18	0.000126598		922.76	6.65876e-05	922.795	0.000133206	922.78	-0.000219639
922.35	2.77434e-05	922.17	-0.000291592	922.205	0.000176312	922.19	7.76421e-05		922.77	5.23936e-05	922.805	0.000148569	922.79	-0.000255468
922.36	-2.76705e-05	922.18	-0.000391899	922.215	0.000153018	922.2	2.31091e-05		922.78	5.33185e-05	922.815	0.000180688	922.8	-0.000291383
922.37	-8.88761e-05	922.19	-0.000471965	922.225	9.78469e-05	922.21	-2.15666e-05		922.79	7.0675e-05	922.825	0.000186723	922.81	-0.000306471
922.38	-0.000145599	922.2	-0.000508455	922.235	1.99594e-05	922.22	-5.32932e-05		922.8	9.69215e-05	922.835	0.000165559	922.82	-0.000290285
922.39	-0.0001863	922.21	-0.000497704	922.245	-5.02693e-05	922.23	-9.88139e-05		922.81	9.18599e-05	922.845	0.00013603	922.83	-0.000249123
922.4	-0.000205472	922.22	-0.000463686	922.255	-0.000119473	922.24	-0.000140822		922.82	6.78824e-05	922.855	8.59984e-05	922.84	-0.000206572
922.41	-0.000220738	922.23	-0.000438911	922.265	-0.000196174	922.25	-0.000159353		922.83	6.44549e-05	922.865	2.45641e-05	922.85	-0.000174538
922.42	-0.000240104	922.24	-0.00044125	922.275	-0.000263396	922.26	-0.000186508		922.84	5.62753e-05	922.875	-2.32923e-05	922.86	-0.000160917
922.43	-0.000272736	922.25	-0.000478108	922.285	-0.000317512	922.27	-0.000199696		922.85	7.66914e-05	922.885	-4.47767e-05	922.87	-0.000164298
922.44	-0.000324276	922.26	-0.000479679	922.295	-0.000363098	922.28	-0.000211442		922.86	0.000118475	922.895	-3.88226e-05	922.88	-0.000124323
922.45	-0.000372204	922.27	-0.00048907	922.305	-0.000388907	922.29	-0.000238344		922.87	0.000140552	922.905	-1.67036e-05	922.89	-9.34934e-05
922.46	-0.000412375	922.28	-0.000469596	922.315	-0.000404828	922.3	-0.00025802		922.88	0.000162072	922.915	7.54691e-06	922.9	-4.57772e-05
922.47	-0.000452668	922.29	-0.000453148	922.325	-0.000400965	922.31	-0.000268858		922.89	0.000193001	922.925	5.17031e-05	922.91	-3.84576e-07
922.48	-0.000506322	922.3	-0.000453705	922.335	-0.00038781	922.32	-0.000268279		922.9	0.000249944	922.935	0.000118512	922.92	4.20931e-05
922.49	-0.000542588	922.31	-0.000459971	922.345	-0.000344843	922.33	-0.000244093		922.91	0.00031342	922.945	0.000197745	922.93	6.60937e-05
922.5	-0.000584144	922.32	-0.000460868	922.355	-0.000269691	922.34	-0.000205696		922.92	0.00039737	922.955	0.000314453	922.94	9.86213e-05
922.51	-0.000613325	922.33	-0.00045369	922.365	-0.000220065	922.35	-0.00015705		922.93	0.000479088	922.965	0.000393259	922.95	0.000127708
922.52	-0.00061487	922.34	-0.000438642	922.375	-0.000212187	922.36	-9.92577e-05		922.94	0.000541393	922.975	0.000402683	922.96	0.000140983
922.53	-0.000614265	922.35	-0.000458934	922.385	-0.000219706	922.37	-5.98275e-05		922.95	0.000582159	922.985	0.000394559	922.97	0.000124265
922.54	-0.000630603	922.36	-0.000474802	922.395	-0.000241142	922.38	-2.51469e-05		922.96	0.000635729	922.995	0.000389461	922.98	0.000124641
922.55	-0.000648622	922.37	-0.000475037	922.405	-0.000268834	922.39	1.32307e-05		922.97	0.000694945	923.005	0.000379788	922.99	0.000138868
922.56	-0.000646814	922.38	-0.000468501	922.415	-0.000294209	922.4	4.59167e-05		922.98	0.000727368	923.015	0.000352606	923	0.000142651
922.57	-0.000611795	922.39	-0.000458794	922.425	-0.00030034	922.41	8.08631e-05		922.99	0.000727291	923.025	0.000311455	923.01	0.000122401
922.58	-0.000566111	922.4	-0.000470654	922.435	-0.000275392	922.42	0.000101618		923	0.000701115	923.035	0.00029072	923.02	7.63658e-05
922.59	-0.000544931	922.41	-0.00049086	922.445	-0.000254367	922.43	0.000124273		923.01	0.000702663	923.045	0.000290563	923.03	4.32568e-05
922.6	-0.000552942	922.42	-0.000549779	922.455	-0.000243724	922.44	0.000154728		923.02	0.000743054	923.055	0.000309218	923.04	2.53029e-06
922.61	-0.00056146	922.43	-0.000665124	922.465	-0.00022954	922.45	0.000170851		923.03	0.000768926	923.065	0.000331919	923.05	-8.29317e-05
922.62	-0.000557955	922.44	-0.000783336	922.475	-0.000177762	922.46	0.000172346		923.04	0.000766817	923.075	0.000380194	923.06	-0.000180305
922.63	-0.000549947	922.45	-0.000874746	922.485	-8.3642e-05	922.47	0.000192687		923.05	0.000779766	923.085	0.000466305	923.07	-0.000259839
922.64	-0.000530296	922.46	-0.000889704	922.495	-6.52637e-06	922.48	0.000212399		923.06	0.00077983	923.095	0.00052377	923.08	-0.000287527
922.65	-0.000518934	922.47	-0.000903045	922.505	4.41819e-05	922.49	0.00021524		923.07	0.000770883	923.105	0.000563116	923.09	-0.000307289
922.66	-0.000529603	922.48	-0.000933586	922.515	7.69363e-05	922.5	0.000237527		923.08	0.000805487	923.115	0.00060654	923.1	-0.000323186
922.67	-0.000550169	922.49	-0.00101	922.525	0.000118492	922.51	0.000267453		923.09	0.000858504	923.125	0.000668661	923.11	-0.000366219
922.68	-0.000554047	922.5	-0.00107	922.535	0.000166129	922.52	0.00027435		923.1	0.000869816	923.135	0.000720175	923.12	-0.000410537
922.69	-0.00055373	922.51	-0.00108	922.545	0.000205186	922.53	0.0002782		923.11	0.000873526	923.145	0.000758916	923.13	-0.000419623
922.7	-0.000562705	922.52	-0.00111	922.555	0.00019826	922.54	0.000226364		923.12	0.000828523	923.155	0.000760966	923.14	-0.000436255
922.71	-0.000553785	922.53	-0.00119	922.565	0.000125715	922.55	0.0001733		923.13	0.000763439	923.165	0.0006795	923.15	-0.000510855
922.72	-0.000546304	922.54	-0.00128	922.575	0.000108468	922.56	0.00012227		923.14	0.000702003	923.175	0.000654772	923.16	-0.000587354
922.73	-0.000565682	922.55	-0.00132	922.585	0.000159439	922.57	7.46237e-05		923.15	0.000672321	923.185	0.000725121	923.17	-0.000603325
922.74	-0.000606123	922.56	-0.00131	922.595	0.000188194	922.58	5.46529e-05		923.16	0.000693815	923.195	0.000794317	923.18	-0.000562918
922.75	-0.000638687	922.57	-0.0013	922.605	0.000181997	922.59	-1.70873e-06		923.17	0.000668827	923.205	0.000820684	923.19	-0.000531054
922.76	-0.000665365	922.58	-0.00132	922.615	0.00020175	922.6	-5.66133e-05		923.18	0.000639189	923.215	0.000867114	923.2	-0.000526789
922.77	-0.000680277	922.59	-0.00135	922.625	0.000201031	922.61	-7.90773e-05		923.19	0.000631259	923.225	0.000881307	923.21	-0.000539669
922.78	-0.00069562	922.6	-0.00138	922.635	0.000197322	922.62	-8.18887e-05		923.2	0.000644417	923.235	0.000892942	923.22	-0.000548542
922.79	-0.000726005	922.61	-0.00138	922.645	0.000185598	922.63	-8.12271e-05		923.21	0.000677017	923.245	0.000911603	923.23	-0.000526958
922.8	-0.000745027	922.62	-0.00137	922.655	0.000184541	922.64	-8.18839e-05		923.22	0.0006963	923.255	0.000929568	923.24	-0.000496989
922.81	-0.000720165	922.63	-0.00131	922.665	0.000174371	922.65	-6.86205e-05		923.23	0.000684121	923.265	0.000894536	923.25	-0.000475189
922.82	-0.0007053	922.64	-0.00124	922.675	0.000136589	922.66	-5.00943e-05		923.24	0.000687966	923.275	0.000841889	923.26	-0.00042646
922.83	-0.000709018	922.65	-0.00117	922.685	5.87307e-05	922.67	-1.82126e-05		923.25	0.000725346	923.285	0.000767749	923.27	-0.000371246
922.84	-0.000712646	922.66	-0.00112	922.695	-4.64875e-05	922.68	8.56348e-06		923.26	0.00075727	923.295	0.000666159	923.28	-0.000324669
922.85	-0.000728326	922.67	-0.00108	922.705	-0.000139369	922.69	1.0298e-05		923.27	0.000775555	923.305	0.000588958	923.29	-0.000283055
922.86	-0.000726841	922.68	-0.00107	922.715	-0.000212992	922.7	8.58185e-06		923.28	0.000772194	923.315	0.000513849	923.3	-0.000272749
922.87	-0.000709202	922.69	-0.00103	922.725	-0.000293673	922.71	-1.31186e-05		923.29	0.000730888	923.325	0.000415529	923.31	-0.000256297
922.88	-0.000685614	922.7	-0.0009327	922.735	-0.000386682	922.72	-4.84459e-06		923.3	0.000714808	923.335	0.000298932	923.32	-0.000197668
922.89	-0.000679076	922.71	-0.000811086	922.745	-0.000495525	922.73	8.45466e-06		923.31	0.000721907	923.345	0.000183551	923.33	-0.000105609
922.9	-0.000664221	922.72	-0.000736183	922.755	-0.000579163	922.74	-5.62851e-06		923.32	0.000691523	923.355	8.50588e-05	923.34	-5.75689e-05
922.91	-0.000655237	922.73	-0.000676701	922.765	-0.000621564	922.75	6.03416e-06		923.33	0.000694334	923.365	3.36722e-05	923.35	-1.71719e-05
922.92	-0.000654106	922.74	-0.000555484	922.775	-0.000636786	922.76	4.73902e-06		923.34	0.000691787	923.375	1.73195e-05	923.36	7.88978e-05
922.93	-0.000645772	922.75	-0.000469352	922.785	-0.000660499	922.77	-1.23107e-05		923.35	0.000665134	923.385	-1.47265e-05	923.37	0.000141136
922.94	-0.000656454	922.76	-0.000416381	922.795	-0.000688308	922.78	-2.05179e-05		923.36	0.000667733	923.395	-3.18538e-05	923.38	0.000192058
922.95	-0.000687001	922.77	-0.000401761	922.805	-0.000676667	922.79	-5.80691e-05		923.37	0.000660379	923.405	1.03341e-05	923.39	0.000228192
922.96	-0.00071808	922.78	-0.000384606	922.815	-0.000621903	922.8	-6.93651e-05		923.38	0.00068115	923.415	9.61768e-05	923.4	0.000266779
922.97	-0.000728696	922.79	-0.000363193	922.825	-0.000562576	922.81	-7.27169e-05		923.39	0.000688778	923.425	0.00016612	923.41	0.000292403
922.98	-0.000743654	922.8	-0.000340413	922.835	-0.000540605	922.82	-9.39925e-05		923.4	0.000682144	923.435	0.000203049	923.42	0.000322593
922.99	-0.000792497	922.81	-0.0003129	922.845	-0.00055074	922.83	-0.000147487		923.41	0.000677261	923.445	0.000241758	923.43	0.000383678
923	-0.000847051	922.82	-0.000274031	922.855	-0.000533359	922.84	-0.000233148		923.42	0.000644599	923.455	0.000313693	923.44	0.000458417
923.01	-0.000887587	922.83	-0.000289313	922.865	-0.000531242	922.85	-0.000322465		923.43	0.000593378	923.465	0.000356345	923.45	0.000478619
923.02	-0.000923742	922.84	-0.000325144	922.875	-0.00051475	922.86	-0.000397006		923.44	0.000553073	923.475	0.000408992	923.46	0.000478878
923.03	-0.000944423	922.85	-0.000359267	922.885	-0.000455727	922.87	-0.000454424		923.45	0.0005145	923.485	0.000488696	923.47	0.000468125
923.04	-0.000962408	922.86	-0.000367423	922.895	-0.000374666	922.88	-0.000519519		923.46	0.000465034	923.495	0.000587742	923.48	0.000475988
923.05	-0.000990779	922.87	-0.000343482	922.905	-0.000304052	922.89	-0.000612252		923.47	0.000397453	923.505	0.000686728	923.49	0.000517838
923.06	-0.00101	922.88	-0.000374287	922.915	-0.000244353	922.9	-0.000685576		923.48	0.000345435	923.515	0.000770209	923.5	0.00051222
923.07	-0.00102	922.89	-0.000433923	922.925	-0.000197044	922.91	-0.000719885		923.49	0.000318534	923.525	0.000826207	923.51	0.000471462
923.08	-0.00102	922.9	-0.000498463	922.935	-0.000144776	922.92	-0.000728566		923.5	0.000310617	923.535	0.000879616	923.52	0.000420743
923.09	-0.00103	922.91	-0.000590463	922.945	-0.000121219	922.93	-0.000777642		923.51	0.000267464	923.545	0.00091115	923.53	0.000353525
923.1	-0.00105	922.92	-0.000662283	922.955	-0.000105522	922.94	-0.0008329		923.52	0.000225825	923.555	0.000942449	923.54	0.00030855
923.11	-0.00107	922.93	-0.000733994	922.965	-8.1131e-05	922.95	-0.000872949		923.53	0.000204506	923.565	0.000986586	923.55	0.000266978
923.12	-0.00106	922.94	-0.00080805	922.975	-6.2447e-05	922.96	-0.00088862		923.54	0.000179155	923.575	0.000996798	923.56	0.000200956
923.13	-0.00104	922.95	-0.000892078	922.985	-2.99861e-05	922.97	-0.000902209		923.55	0.00014018	923.585	0.00101	923.57	0.000114908
923.14	-0.00102	922.96	-0.000938807	922.995	-6.63888e-06	922.98	-0.000908484		923.56	0.0001126	923.595	0.00101	923.58	6.15329e-05
923.15	-0.000976788	922.97	-0.00101	923.005	-7.50317e-06	922.99	-0.000903855		923.57	7.65795e-05	923.605	0.000969285	923.59	-2.30941e-05
923.16	-0.000923495	922.98	-0.00108	923.015	-3.73998e-05	923	-0.000884375		923.58	4.10754e-05	923.615	0.000886095	923.6	-0.000126581
923.17	-0.000878947	922.99	-0.00117	923.025	-8.19017e-05	923.01	-0.000860439		923.59	1.94337e-05	923.625	0.000797045	923.61	-0.000230401
923.18	-0.000868569	923	-0.00122	923.035	-0.000134883	923.02	-0.000853834		923.6	1.54718e-05	923.635	0.000733686	923.62	-0.000284624
923.19	-0.000873535	923.01	-0.00126	923.045	-0.000157412	923.03	-0.000850925		923.61	2.37408e-05	923.645	0.000716124	923.63	-0.000312622
923.2	-0.00086116	923.02	-0.00132	923.055	-0.000165347	923.04	-0.000828925		923.62	3.3847e-05	923.655	0.000695813	923.64	-0.000365551
923.21	-0.000832861	923.03	-0.00143	923.065	-0.000200525	923.05	-0.000776676		923.63	5.89939e-05	923.665	0.000632336	923.65	-0.000479927
923.22	-0.000817206	923.04	-0.00152	923.075	-0.000242651	923.06	-0.000710025		923.64	0.00011254	923.675	0.000574555	923.66	-0.000565039
923.23	-0.000831532	923.05	-0.00158	923.085	-0.000285103	923.07	-0.00062761		923.65	0.000214118	923.685	0.00054643	923.67	-0.000595715
923.24	-0.000870834	923.06	-0.0016	923.095	-0.00030965	923.08	-0.000570202		923.66	0.000315663	923.695	0.000561184	923.68	-0.000582878
923.25	-0.000917707	923.07	-0.00165	923.105	-0.000341123	923.09	-0.000535796		923.67	0.000401007	923.705	0.000576584	923.69	-0.000589812
923.26	-0.000965415	923.08	-0.00174	923.115	-0.000397	923.1	-0.000481188		923.68	0.000508438	923.715	0.000568415	923.7	-0.000621212
923.27	-0.000996476	923.09	-0.00176	923.125	-0.000451126	923.11	-0.000466904		923.69	0.000556051	923.725	0.00054535	923.71	-0.000610084
923.28	-0.00103	923.1	-0.00175	923.135	-0.000462856	923.12	-0.000489166		923.7	0.000563152	923.735	0.000562645	923.72	-0.000581635
923.29	-0.00106	923.11	-0.00177	923.145	-0.000464247	923.13	-0.000497257		923.71	0.000586329	923.745	0.000591418	923.73	-0.000567969
923.3	-0.00108	923.12	-0.00177	923.155	-0.000445907	923.14	-0.000493604		923.72	0.000619846	923.755	0.000638026	923.74	-0.000548689
923.31	-0.0011	923.13	-0.00181	923.165	-0.000405759	923.15	-0.000508241		923.73	0.000624907	923.765	0.00069763	923.75	-0.000561697
923.32	-0.00111	923.14	-0.00183	923.175	-0.000375296	923.16	-0.00053142		923.74	0.000608561	923.775	0.000735706	923.76	-0.000575001
923.33	-0.00114	923.15	-0.00178	923.185	-0.000360605	923.17	-0.000526661		923.75	0.00063918	923.785	0.000774798	923.77	-0.000517693
923.34	-0.00117	923.16	-0.0017	923.195	-0.000346529	923.18	-0.00049179		923.76	0.000716	923.795	0.000827166	923.78	-0.000422747
923.35	-0.00121	923.17	-0.00164	923.205	-0.000371659	923.19	-0.000461833		923.77	0.000787898	923.805	0.000840554	923.79	-0.000339151
923.36	-0.00125	923.18	-0.00157	923.215	-0.000413587	923.2	-0.000466896		923.78	0.00081942	923.815	0.000833709	923.8	-0.000256975
923.37	-0.00126	923.19	-0.00149	923.225	-0.000449599	923.21	-0.000483678		923.79	0.000814182	923.825	0.00080949	923.81	-0.000185369
923.38	-0.00128	923.2	-0.00142	923.235	-0.00048968	923.22	-0.0004886		923.8	0.000831662	923.835	0.000790979	923.82	-0.000108168
923.39	-0.00128	923.21	-0.00136	923.245	-0.000544622	923.23	-0.000500358		923.81	0.000820212	923.845	0.000736889	923.83	-6.3474e-05
923.4	-0.00125	923.22	-0.0013	923.255	-0.000554775	923.24	-0.00049073		923.82	0.000801056	923.855	0.000698866	923.84	-4.06192e-05
923.41	-0.00124	923.23	-0.00125	923.265	-0.000543928	923.25	-0.000501675		923.83	0.000778838	923.865	0.000699498	923.85	-5.94784e-06
923.42	-0.00126	923.24	-0.00118	923.275	-0.000529641	923.26	-0.000500635		923.84	0.000795254	923.875	0.000728379	923.86	5.87531e-05
923.43	-0.00129	923.25	-0.00108	923.285	-0.000508002	923.27	-0.000502692		923.85	0.000826207	923.885	0.000781554	923.87	0.000170518
923.44	-0.0013	923.26	-0.000979744	923.295	-0.000498136	923.28	-0.000539421		923.86	0.000799425	923.895	0.000802642	923.88	0.000256827
923.45	-0.00132	923.27	-0.000900437	923.305	-0.000509273	923.29	-0.000542433		923.87	0.000811522	923.905	0.000806038	923.89	0.000331899
923.46	-0.00135	923.28	-0.00084218	923.315	-0.000517083	923.3	-0.000556232		923.88	0.000833818	923.915	0.000833262	923.9	0.000406531
923.47	-0.00135	923.29	-0.000812832	923.325	-0.000511261	923.31	-0.000604556		923.89	0.00078607	923.925	0.000841933	923.91	0.000432289
923.48	-0.00136	923.3	-0.000805531	923.335	-0.000487728	923.32	-0.000608513		923.9	0.000790554	923.935	0.000873693	923.92	0.000444713
923.49	-0.00139	923.31	-0.000784117	923.345	-0.000455323	923.33	-0.000606452		923.91	0.000820929	923.945	0.000932966	923.93	0.000483338
923.5	-0.00142	923.32	-0.000763973	923.355	-0.000415026	923.34	-0.000605802		923.92	0.000854718	923.955	0.001	923.94	0.000524676
923.51	-0.00144	923.33	-0.000705002	923.365	-0.000403247	923.35	-0.00063036		923.93	0.000849737	923.965	0.00104	923.95	0.000587706
923.52	-0.00146	923.34	-0.000672675	923.375	-0.000392127	923.36	-0.000628848		923.94	0.000868389	923.975	0.00106	923.96	0.000626568
923.53	-0.00147	923.35	-0.000685534	923.385	-0.000406424	923.37	-0.00060984		923.95	0.000908135	923.985	0.00107	923.97	0.000631357
923.54	-0.00149	923.36	-0.000752454	923.395	-0.000431357	923.38	-0.000637108		923.96	0.000895602	923.995	0.00106	923.98	0.000590087
923.55	-0.00149	923.37	-0.000852828	923.405	-0.000462888	923.39	-0.000670626		923.97	0.000861009	924.005	0.00103	923.99	0.000510245
923.56	-0.00149	923.38	-0.000912117	923.415	-0.000463905	923.4	-0.00072502		923.98	0.000802782	924.015	0.00103	924	0.000461965
923.57	-0.00149	923.39	-0.000984411	923.425	-0.000440432	923.41	-0.000761065		923.99	0.000764729	924.025	0.00105	924.01	0.000403974
923.58	-0.00148	923.4	-0.00102	923.435	-0.000395393	923.42	-0.000806639		924	0.000706272	924.035	0.00108	924.02	0.000363713
923.59	-0.00145	923.41	-0.00102	923.445	-0.00037602	923.43	-0.000835793		924.01	0.000646491	924.045	0.00108	924.03	0.000341206
923.6	-0.00143	923.42	-0.0009943	923.455	-0.000409391	923.44	-0.000875006		924.02	0.000586097	924.055	0.00102	924.04	0.000351115
923.61	-0.00142	923.43	-0.000948166	923.465	-0.000471564	923.45	-0.000916568		924.03	0.000527435	924.065	0.000947323	924.05	0.000376577
923.62	-0.0014	923.44	-0.000897448	923.475	-0.000544647	923.46	-0.000928942		924.04	0.000490572	924.075	0.000851506	924.06	0.000398964
923.63	-0.00136	923.45	-0.000875236	923.485	-0.000610917	923.47	-0.000959705		924.05	0.000421369	924.085	0.000750092	924.07	0.000388618
923.64	-0.00131	923.46	-0.000918365	923.495	-0.000638247	923.48	-0.000978763		924.06	0.000348102	924.095	0.000672042	924.08	0.000313539
923.65	-0.00128	923.47	-0.000974128	923.505	-0.000643853	923.49	-0.001		924.07	0.000294516	924.105	0.000639601	924.09	0.000247461
923.66	-0.00125	923.48	-0.00103	923.515	-0.000652013	923.5	-0.00105		924.08	0.000206832	924.115	0.000598932	924.1	0.000180672
923.67	-0.00119	923.49	-0.00104	923.525	-0.000671632	923.51	-0.00107		924.09	0.000124655	924.125	0.00051671	924.11	0.000115793
923.68	-0.00113	923.5	-0.00103	923.535	-0.000691893	923.52	-0.00104		924.1	9.48566e-05	924.135	0.000439478	924.12	8.30297e-05
923.69	-0.00107	923.51	-0.000997746	923.545	-0.000686961	923.53	-0.00101		924.11	7.09693e-05	924.145	0.000387772	924.13	6.15893e-05
923.7	-0.00102	923.52	-0.000977709	923.555	-0.000691177	923.54	-0.000971241		924.12	4.86516e-05	924.155	0.000326399	924.14	3.18935e-05
923.71	-0.000964299	923.53	-0.000996599	923.565	-0.000703219	923.55	-0.000972558		924.13	-8.67199e-06	924.165	0.00026108	924.15	-2.58395e-05
923.72	-0.00091906	923.54	-0.00109	923.575	-0.000730588	923.56	-0.000952057		924.14	-3.46475e-05	924.175	0.000188471	924.16	-0.000136719
923.73	-0.000887265	923.55	-0.00116	923.585	-0.000787922	923.57	-0.000919635		924.15	-3.39888e-05	924.185	9.93427e-05	924.17	-0.000218341
923.74	-0.00087036	923.56	-0.00118	923.595	-0.000816764	923.58	-0.00089306		924.16	-2.38348e-05	924.195	5.35958e-05	924.18	-0.000249127
923.75	-0.000870337	923.57	-0.00121	923.605	-0.000816029	923.59	-0.000853759		924.17	1.74078e-05	924.205	5.43084e-05	924.19	-0.000269478
923.76	-0.000875124	923.58	-0.00124	923.615	-0.000826136	923.6	-0.000831935		924.18	4.53482e-05	924.215	4.89875e-05	924.2	-0.000288119
923.77	-0.000878463	923.59	-0.00128	923.625	-0.000845318	923.61	-0.000784439		924.19	9.87247e-05	924.225	3.31443e-05	924.21	-0.000318553
923.78	-0.000886635	923.6	-0.00127	923.635	-0.000861114	923.62	-0.000754806		924.2	0.000138421	924.235	2.55213e-05	924.22	-0.000304878
923.79	-0.000924756	923.61	-0.00133	923.645	-0.00086357	923.63	-0.000724101		924.21	0.000210688	924.245	6.11855e-05	924.23	-0.000324667
923.8	-0.000970666	923.62	-0.0014	923.655	-0.000839501	923.64	-0.00071139		924.22	0.00027224	924.255	0.000131165	924.24	-0.000342768
923.81	-0.00101	923.63	-0.00149	923.665	-0.000786452	923.65	-0.000684658		924.23	0.00033783	924.265	0.000219949	924.25	-0.000383027
923.82	-0.00106	923.64	-0.0016	923.675	-0.000719097	923.66	-0.000707362		924.24	0.000365894	924.275	0.000336736	924.26	-0.000437655
923.83	-0.0011	923.65	-0.00167	923.685	-0.000642715	923.67	-0.000759899		924.25	0.000356129	924.285	0.000456354	924.27	-0.000455607
923.84	-0.00113	923.66	-0.00169	923.695	-0.000596403	923.68	-0.000797464		924.26	0.00034804	924.295	0.000532528	924.28	-0.000450338
923.85	-0.00115	923.67	-0.00167	923.705	-0.000594437	923.69	-0.000828336		924.27	0.000337961	924.305	0.000555767	924.29	-0.000414885
923.86	-0.00117	923.68	-0.00163	923.715	-0.000601305	923.7	-0.000854251		924.28	0.000328202	924.315	0.00056552	924.3	-0.000367169
923.87	-0.00118	923.69	-0.00162	923.725	-0.0006275	923.71	-0.000877733		924.29	0.000317771	924.325	0.000552872	924.31	-0.000347782
923.88	-0.00119	923.7	-0.00162	923.735	-0.000649028	923.72	-0.000911812		924.3	0.000287716	924.335	0.000536799	924.32	-0.000350518
923.89	-0.0012	923.71	-0.00164	923.745	-0.000645678	923.73	-0.000940448		924.31	0.000270413	924.345	0.000552307	924.33	-0.000354441
923.9	-0.00123	923.72	-0.00169	923.755	-0.000684434	923.74	-0.000970016		924.32	0.000272579	924.355	0.000545182	924.34	-0.000366072
923.91	-0.00126	923.73	-0.00173	923.765	-0.000758146	923.75	-0.00102		924.33	0.000257114	924.365	0.000504558	924.35	-0.000373838
923.92	-0.00129	923.74	-0.00173	923.775	-0.000828253	923.76	-0.00106		924.34	0.000239144	924.375	0.00046098	924.36	-0.000352069
923.93	-0.00132	923.75	-0.00173	923.785	-0.000862449	923.77	-0.00107		924.35	0.0002608	924.385	0.000457612	924.37	-0.000330479
923.94	-0.00134	923.76	-0.00174	923.795	-0.000888063	923.78	-0.00104		924.36	0.000318525	924.395	0.000451381	924.38	-0.000322621
923.95	-0.00136	923.77	-0.00175	923.805	-0.000921674	923.79	-0.00102		924.37	0.000357595	924.405	0.000438796	924.39	-0.000314305
923.96	-0.00138	923.78	-0.00174	923.815	-0.000958098	923.8	-0.00106		924.38	0.000337052	924.415	0.000423638	924.4	-0.000284047
923.97	-0.0014	923.79	-0.0017	923.825	-0.000969498	923.81	-0.0011		924.39	0.000313844	924.425	0.000427509	924.41	-0.00024445
923.98	-0.0014	923.8	-0.00167	923.835	-0.000943807	923.82	-0.00112		924.4	0.000300321	924.435	0.000457249	924.42	-0.000211884
923.99	-0.00138	923.81	-0.00165	923.845	-0.000914652	923.83	-0.00111		924.41	0.000283134	924.445	0.00046346	924.43	-0.000220686
924	-0.00136	923.82	-0.00159	923.855	-0.0009204	923.84	-0.00111		924.42	0.000256066	924.455	0.000435789	924.44	-0.000184677
924.01	-0.00133	923.83	-0.00155	923.865	-0.000933537	923.85	-0.00114		924.43	0.000195198	924.465	0.000396232	924.45	-0.000173211
924.02	-0.00133	923.84	-0.00153	923.875	-0.000939942	923.86	-0.00116		924.44	0.000180775	924.475	0.00039487	924.46	-0.000153421
924.03	-0.00134	923.85	-0.00151	923.885	-0.000961888	923.87	-0.00114		924.45	0.000204505	924.485	0.000374225	924.47	-0.000139118
924.04	-0.00133	923.86	-0.00153	923.895	-0.000983367	923.88	-0.00108		924.46	0.000261029	924.495	0.000348446	924.48	-0.000159856
924.05	-0.00134	923.87	-0.00156	923.905	-0.000978952	923.89	-0.00103		924.47	0.000328175	924.505	0.000363904	924.49	-0.000173883
924.06	-0.00137	923.88	-0.00163	923.915	-0.000971909	923.9	-0.00101		924.48	0.000378561	924.515	0.000394089	924.5	-0.000207699
924.07	-0.00137	923.89	-0.00173	923.925	-0.000969194	923.91	-0.000950229		924.49	0.000439571	924.525	0.000399674	924.51	-0.000288638
924.08	-0.00137	923.9	-0.00184	923.935	-0.000946322	923.92	-0.000869792		924.5	0.000525499	924.535	0.000423946	924.52	-0.000378355
924.09	-0.00138	923.91	-0.00193	923.945	-0.000928919	923.93	-0.000806138		924.51	0.000604261	924.545	0.000452706	924.53	-0.000439878
924.1	-0.00141	923.92	-0.00199	923.955	-0.000946013	923.94	-0.000783819		924.52	0.000657749	924.555	0.000464235	924.54	-0.000460834
924.11	-0.00143	923.93	-0.00202	923.965	-0.000960733	923.95	-0.000758932		924.53	0.00069965	924.565	0.000464533	924.55	-0.000474846
924.12	-0.00142	923.94	-0.00204	923.975	-0.00095292	923.96	-0.000726808		924.54	0.000731617	924.575	0.000470666	924.56	-0.000496621
924.13	-0.00141	923.95	-0.00204	923.985	-0.000927221	923.97	-0.000696931		924.55	0.000749605	924.585	0.00048362	924.57	-0.000505437
924.14	-0.0014	923.96	-0.00203	923.995	-0.00088279	923.98	-0.000709301		924.56	0.000728028	924.595	0.000519871	924.58	-0.000498582
924.15	-0.0014	923.97	-0.00199	924.005	-0.000822358	923.99	-0.000779363		924.57	0.000646444	924.605	0.000572665	924.59	-0.000473793
924.16	-0.00137	923.98	-0.00195	924.015	-0.000790417	924	-0.000817431		924.58	0.000576547	924.615	0.000576106	924.6	-0.00047002
924.17	-0.00135	923.99	-0.00196	924.025	-0.000804263	924.01	-0.000791607		924.59	0.000581598	924.625	0.000541246	924.61	-0.000490495
924.18	-0.00133	924	-0.00198	924.035	-0.000855716	924.02	-0.000768715		924.6	0.000591831	924.635	0.000476648	924.62	-0.000518527
924.19	-0.00133	924.01	-0.00201	924.045	-0.000945025	924.03	-0.000771928		924.61	0.000588479	924.645	0.000387359	924.63	-0.000538763
924.2	-0.00136	924.02	-0.00203	924.055	-0.00101	924.04	-0.000796566		924.62	0.000589403	924.655	0.000342977	924.64	-0.000538867
924.21	-0.00138	924.03	-0.00205	924.065	-0.00107	924.05	-0.000796195		924.63	0.000608518	924.665	0.00030976	924.65	-0.000538562
924.22	-0.00139	924.04	-0.00205	924.075	-0.0011	924.06	-0.000788328		924.64	0.000633629	924.675	0.000290712	924.66	-0.000526327
924.23	-0.00138	924.05	-0.00204	924.085	-0.00111	924.07	-0.000739592		924.65	0.000676043	924.685	0.000271879	924.67	-0.000522801
924.24	-0.00139	924.06	-0.00203	924.095	-0.00112	924.08	-0.000690613		924.66	0.000729465	924.695	0.000262247	924.68	-0.00051485
924.25	-0.0014	924.07	-0.00205	924.105	-0.00119	924.09	-0.000684152		924.67	0.000750056	924.705	0.000211291	924.69	-0.000520289
924.26	-0.0014	924.08	-0.00208	924.115	-0.00124	924.1	-0.000672098		924.68	0.000764307	924.715	0.000163985	924.7	-0.000545705
924.27	-0.0014	924.09	-0.00209	924.125	-0.00131	924.11	-0.000656454		924.69	0.000776548	924.725	8.80223e-05	924.71	-0.000554587
924.28	-0.00141	924.1	-0.0021	924.135	-0.00138	924.12	-0.000646764		924.7	0.000796698	924.735	3.04316e-05	924.72	-0.000552587
924.29	-0.00142	924.11	-0.00208	924.145	-0.00144	924.13	-0.000678459		924.71	0.00077775	924.745	-1.99952e-05	924.73	-0.000525834
924.3	-0.00142	924.12	-0.00202	924.155	-0.00146	924.14	-0.000712183		924.72	0.000746468	924.755	-3.23352e-05	924.74	-0.000475588
924.31	-0.00141	924.13	-0.00198	924.165	-0.00145	924.15	-0.000722915		924.73	0.00072327	924.765	-3.35132e-05	924.75	-0.000455636
924.32	-0.0014	924.14	-0.00199	924.175	-0.00144	924.16	-0.000739622		924.74	0.000688661	924.775	-4.5658e-05	924.76	-0.000479554
924.33	-0.0014	924.15	-0.00201	924.185	-0.00147	924.17	-0.000757842		924.75	0.000672533	924.785	-6.98812e-05	924.77	-0.000491957
924.34	-0.00141	924.16	-0.00203	924.195	-0.00154	924.18	-0.000768109		924.76	0.000675279	924.795	-0.0001257	924.78	-0.000498577
924.35	-0.00143	924.17	-0.00201	924.205	-0.00162	924.19	-0.000774194		924.77	0.000689562	924.805	-0.000184308	924.79	-0.000467025
924.36	-0.00143	924.18	-0.00205	924.215	-0.00169	924.2	-0.000781578		924.78	0.000675945	924.815	-0.000262496	924.8	-0.000496947
924.37	-0.00142	924.19	-0.0021	924.225	-0.00173	924.21	-0.000791738		924.79	0.000658135	924.825	-0.000310181	924.81	-0.000542941
924.38	-0.0014	924.2	-0.00211	924.235	-0.00173	924.22	-0.000805752		924.8	0.000626075	924.835	-0.000328983	924.82	-0.000570052
924.39	-0.00139	924.21	-0.00214	924.245	-0.00171	924.23	-0.000831425		924.81	0.000588184	924.845	-0.000322392	924.83	-0.000599479
924.4	-0.00138	924.22	-0.00218	924.255	-0.00169	924.24	-0.000850026		924.82	0.000557328	924.855	-0.00031353	924.84	-0.000642252
924.41	-0.00137	924.23	-0.00221	924.265	-0.00172	924.25	-0.00085512		924.83	0.000543236	924.865	-0.000345588	924.85	-0.000671257
924.42	-0.00135	924.24	-0.00226	924.275	-0.00173	924.26	-0.000876129		924.84	0.000499113	924.875	-0.000376206	924.86	-0.0007247
924.43	-0.00132	924.25	-0.00232	924.285	-0.00174	924.27	-0.000901518		924.85	0.00043631	924.885	-0.000426772	924.87	-0.000802337
924.44	-0.00128	924.26	-0.00235	924.295	-0.0018	924.28	-0.000970175		924.86	0.000329414	924.895	-0.00051408	924.88	-0.000850099
924.45	-0.00126	924.27	-0.00233	924.305	-0.00185	924.29	-0.00103		924.87	0.000236854	924.905	-0.000596503	924.89	-0.000857396
924.46	-0.00122	924.28	-0.00228	924.315	-0.00186	924.3	-0.00106		924.88	0.00017555	924.915	-0.000635109	924.9	-0.000844618
924.47	-0.00119	924.29	-0.00226	924.325	-0.00186	924.31	-0.00113		924.89	6.43457e-05	924.925	-0.000672605	924.91	-0.000860632
924.48	-0.00115	924.3	-0.00221	924.335	-0.00182	924.32	-0.00117		924.9	-1.83039e-05	924.935	-0.000668972	924.92	-0.000848079
924.49	-0.00111	924.31	-0.00216	924.345	-0.00177	924.33	-0.00122		924.91	-0.000110617	924.945	-0.000660087	924.93	-0.000839466
924.5	-0.00109	924.32	-0.00211	924.355	-0.00175	924.34	-0.00126		924.92	-0.000177326	924.955	-0.000658769	924.94	-0.000818459
924.51	-0.00107	924.33	-0.00211	924.365	-0.00177	924.35	-0.00129		924.93	-0.000222592	924.965	-0.000691676	924.95	-0.000826469
924.52	-0.00105	924.34	-0.00219	924.375	-0.00182	924.36	-0.00131		924.94	-0.000265622	924.975	-0.000769493	924.96	-0.000909878
924.53	-0.00104	924.35	-0.00222	924.385	-0.00187	924.37	-0.00134		924.95	-0.000316489	924.985	-0.000829254	924.97	-0.000946098
924.54	-0.00103	924.36	-0.00221	924.395	-0.0019	924.38	-0.00135		924.96	-0.000330104	924.995	-0.000865984	924.98	-0.000944125
924.55	-0.00104	924.37	-0.00225	924.405	-0.00193	924.39	-0.00136		924.97	-0.00033133	925.005	-0.000883743	924.99	-0.000966803
924.56	-0.00102	924.38	-0.0023	924.415	-0.00194	924.4	-0.00138		924.98	-0.000372708	925.015	-0.000915881	925	-0.00102
924.57	-0.00102	924.39	-0.00229	924.425	-0.00193	924.41	-0.00136		924.99	-0.000351608	925.025	-0.000908919	925.01	-0.00102
924.58	-0.00104	924.4	-0.00225	924.435	-0.00191	924.42	-0.00133		925	-0.000301984	925.035	-0.000868703	925.02	-0.000970325
924.59	-0.00106	924.41	-0.00224	924.445	-0.00187	924.43	-0.00131		925.01	-0.000260051	925.045	-0.000810908	925.03	-0.000942035
924.6	-0.00108	924.42	-0.00226	924.455	-0.00185	924.44	-0.00129		925.02	-0.00022234	925.055	-0.000763181	925.04	-0.000939708
924.61	-0.00111	924.43	-0.00227	924.465	-0.00182	924.45	-0.00128		925.03	-0.000176907	925.065	-0.000710931	925.05	-0.000929389
924.62	-0.00113	924.44	-0.00228	924.475	-0.00177	924.46	-0.00127		925.04	-0.000138611	925.075	-0.000632913	925.06	-0.000917507
924.63	-0.00116	924.45	-0.00228	924.485	-0.00174	924.47	-0.00124		925.05	-8.47307e-05	925.085	-0.000572838	925.07	-0.00089578
924.64	-0.0012	924.46	-0.00228	924.495	-0.00172	924.48	-0.0012		925.06	5.56006e-06	925.095	-0.000516239	925.08	-0.00086213
924.65	-0.00124	924.47	-0.0023	924.505	-0.0017	924.49	-0.00116		925.07	8.39975e-05	925.105	-0.000459239	925.09	-0.000847202
924.66	-0.00126	924.48	-0.00233	924.515	-0.00166	924.5	-0.00115		925.08	0.000112859	925.115	-0.000404638	925.1	-0.00085285
924.67	-0.00127	924.49	-0.00234	924.525	-0.0016	924.51	-0.00116		925.09	0.000115432	925.125	-0.000330931	925.11	-0.000857091
924.68	-0.00127	924.5	-0.00228	924.535	-0.00155	924.52	-0.00115		925.1	0.000132963	925.135	-0.000280752	925.12	-0.000805285
924.69	-0.00129	924.51	-0.00225	924.545	-0.00152	924.53	-0.00118		925.11	0.00011838	925.145	-0.000228585	925.13	-0.000771341
924.7	-0.0013	924.52	-0.00218	924.555	-0.00148	924.54	-0.00122		925.12	7.88879e-05	925.155	-0.000183212	925.14	-0.000705189
924.71	-0.00128	924.53	-0.00214	924.565	-0.00145	924.55	-0.00127		925.13	1.6035e-05	925.165	-0.000167934	925.15	-0.000682914
924.72	-0.00126	924.54	-0.00211	924.575	-0.00144	924.56	-0.00129		925.14	-2.70195e-05	925.175	-0.000179213	925.16	-0.000678995
924.73	-0.00124	924.55	-0.00199	924.585	-0.00139	924.57	-0.00132		925.15	-8.33223e-05	925.185	-0.000147139	925.17	-0.000595383
924.74	-0.00123	924.56	-0.00188	924.595	-0.00132	924.58	-0.00135		925.16	-0.000126017	925.195	-9.13346e-05	925.18	-0.000522307
924.75	-0.0012	924.57	-0.00181	924.605	-0.00122	924.59	-0.00137		925.17	-0.000176988	925.205	-2.43717e-05	925.19	-0.000490719
924.76	-0.00117	924.58	-0.00172	924.615	-0.00113	924.6	-0.00139		925.18	-0.000233592	925.215	3.62883e-05	925.2	-0.000439402
924.77	-0.00116	924.59	-0.00164	924.625	-0.00107	924.61	-0.00139		925.19	-0.000244702	925.225	8.17865e-05	925.21	-0.000386843
924.78	-0.00116	924.6	-0.00161	924.635	-0.00104	924.62	-0.00141		925.2	-0.000263992	925.235	0.000121737	925.22	-0.000359696
924.79	-0.00116	924.61	-0.0016	924.645	-0.00101	924.63	-0.00145		925.21	-0.000301516	925.245	0.000149842	925.23	-0.000355191
924.8	-0.00116	924.62	-0.00156	924.655	-0.001	924.64	-0.00147		925.22	-0.000327605	925.255	0.000156984	925.24	-0.00031751
924.81	-0.00115	924.63	-0.00152	924.665	-0.001	924.65	-0.00147		925.23	-0.000329172	925.265	0.000149721	925.25	-0.0002908
924.82	-0.00114	924.64	-0.0015	924.675	-0.000991995	924.66	-0.00146		925.24	-0.000341022	925.275	0.000145012	925.26	-0.000288674
924.83	-0.0011	924.65	-0.0015	924.685	-0.000960282	924.67	-0.00147		925.25	-0.000379677	925.285	0.000144472	925.27	-0.000317364
924.84	-0.00108	924.66	-0.00148	924.695	-0.000945827	924.68	-0.00147		925.26	-0.000410886	925.295	0.000131199	925.28	-0.000319121
924.85	-0.00105	924.67	-0.00143	924.705	-0.000946921	924.69	-0.00147		925.27	-0.000438767	925.305	0.000108013	925.29	-0.000303958
924.86	-0.00103	924.68	-0.00142	924.715	-0.00091797	924.7	-0.00149		925.28	-0.000483695	925.315	0.000114176	925.3	-0.000310247
924.87	-0.00101	924.69	-0.00145	924.725	-0.000895026	924.71	-0.00152		925.29	-0.000535425	925.325	0.000115446	925.31	-0.000350529
924.88	-0.001	924.7	-0.00149	924.735	-0.000924214	924.72	-0.00152		925.3	-0.000546246	925.335	7.88559e-05	925.32	-0.00038811
924.89	-0.00102	924.71	-0.00153	924.745	-0.000944806	924.73	-0.0015		925.31	-0.000513042	925.345	7.10798e-05	925.33	-0.000410166
924.9	-0.00102	924.72	-0.00158	924.755	-0.000962339	924.74	-0.00147		925.32	-0.000468703	925.355	6.05882e-05	925.34	-0.000447943
924.91	-0.00105	924.73	-0.00166	924.765	-0.00101	924.75	-0.00141		925.33	-0.000376555	925.365	4.18693e-05	925.35	-0.00048858
924.92	-0.00109	924.74	-0.00172	924.775	-0.00106	924.76	-0.00134		925.34	-0.000267116	925.375	2.36268e-05	925.36	-0.000504048
924.93	-0.00112	924.75	-0.00172	924.785	-0.00111	924.77	-0.00131		925.35	-0.000201311	925.385	5.7507e-06	925.37	-0.000479825
924.94	-0.00115	924.76	-0.00169	924.795	-0.00117	924.78	-0.00127		925.36	-0.000125038	925.395	-1.22416e-05	925.38	-0.000432151
924.95	-0.0012	924.77	-0.00167	924.805	-0.00123	924.79	-0.00124		925.37	-4.10011e-05	925.405	-3.28263e-05	925.39	-0.000377229
924.96	-0.00124	924.78	-0.00166	924.815	-0.00132	924.8	-0.00124		925.38	-2.62657e-06	925.415	-8.01466e-05	925.4	-0.000335108
924.97	-0.00126	924.79	-0.00166	924.825	-0.00138	924.81	-0.00125		925.39	1.21746e-05	925.425	-0.000120806	925.41	-0.000316874
924.98	-0.00127	924.8	-0.00161	924.835	-0.00142	924.82	-0.00125		925.4	2.61644e-05	925.435	-0.000145581	925.42	-0.000271086
924.99	-0.00129	924.81	-0.00149	924.845	-0.00148	924.83	-0.00124		925.41	5.03661e-05	925.445	-0.000188973	925.43	-0.000164143
925	-0.0013	924.82	-0.00139	924.855	-0.00155	924.84	-0.00122		925.42	8.43583e-05	925.455	-0.000250286	925.44	-7.5005e-05
925.01	-0.00128	924.83	-0.00133	924.865	-0.00162	924.85	-0.00121		925.43	7.31643e-05	925.465	-0.00034023	925.45	-4.18783e-05
925.02	-0.00124	924.84	-0.00123	924.875	-0.00168	924.86	-0.00122		925.44	2.33256e-05	925.475	-0.000432118	925.46	1.3279e-05
925.03	-0.0012	924.85	-0.00108	924.885	-0.00173	924.87	-0.00122		925.45	-1.98039e-05	925.485	-0.000532106	925.47	9.67909e-05
925.04	-0.00116	924.86	-0.00092632	924.895	-0.00183	924.88	-0.00123		925.46	-6.74175e-05	925.495	-0.000666551	925.48	0.00018931
925.05	-0.00113	924.87	-0.000842085	924.905	-0.00188	924.89	-0.00126		925.47	-0.000130715	925.505	-0.000745065	925.49	0.000231759
925.06	-0.00111	924.88	-0.00081535	924.915	-0.00186	924.9	-0.0013		925.48	-0.000202509	925.515	-0.000756594	925.5	0.000234237
925.07	-0.00108	924.89	-0.000774053	924.925	-0.00189	924.91	-0.00133		925.49	-0.000261227	925.525	-0.000806946	925.51	0.000244504
925.08	-0.00104	924.9	-0.000675961	924.935	-0.00191	924.92	-0.00131		925.5	-0.00028733	925.535	-0.000873667	925.52	0.000290059
925.09	-0.00101	924.91	-0.000607861	924.945	-0.00192	924.93	-0.00129		925.51	-0.000293353	925.545	-0.000910283	925.53	0.000319824
925.1	-0.000992174	924.92	-0.000554358	924.955	-0.00195	924.94	-0.00128		925.52	-0.000299919	925.555	-0.000960747	925.54	0.000350253
925.11	-0.000973935	924.93	-0.000534594	924.965	-0.002	924.95	-0.00128		925.53	-0.000326285	925.565	-0.00103	925.55	0.000351472
925.12	-0.000927705	924.94	-0.000527339	924.975	-0.00198	924.96	-0.00129		925.54	-0.000377096	925.575	-0.00105	925.56	0.000320293
925.13	-0.000867178	924.95	-0.000507819	924.985	-0.00191	924.97	-0.00127		925.55	-0.000424623	925.585	-0.00105	925.57	0.000287488
925.14	-0.000824174	924.96	-0.000488955	924.995	-0.00183	924.98	-0.00126		925.56	-0.000456076	925.595	-0.001	925.58	0.000268176
925.15	-0.000794509	924.97	-0.000516269	925.005	-0.00175	924.99	-0.00125		925.57	-0.000482866	925.605	-0.000952766	925.59	0.000222593
925.16	-0.000766092	924.98	-0.000580217	925.015	-0.00168	925	-0.00126		925.58	-0.000520293	925.615	-0.000912498	925.6	0.000148699
925.17	-0.000720164	924.99	-0.000652658	925.025	-0.00162	925.01	-0.00125		925.59	-0.000553929	925.625	-0.0008983	925.61	5.40047e-05
925.18	-0.000671236	925	-0.000696343	925.035	-0.00159	925.02	-0.00121		925.6	-0.000569756	925.635	-0.000916913	925.62	-2.0085e-05
925.19	-0.000647014	925.01	-0.000753475	925.045	-0.00155	925.03	-0.00119		925.61	-0.000574055	925.645	-0.000898747	925.63	-8.51684e-05
925.2	-0.00062649	925.02	-0.00084002	925.055	-0.00149	925.04	-0.00117		925.62	-0.000566682	925.655	-0.000868235	925.64	-0.000170824
925.21	-0.000600693	925.03	-0.000887885	925.065	-0.00146	925.05	-0.00117		925.63	-0.000595416	925.665	-0.00086286	925.65	-0.000229753
925.22	-0.000592441	925.04	-0.000933234	925.075	-0.00142	925.06	-0.00117		925.64	-0.000605452	925.675	-0.000822806	925.66	-0.000272635
925.23	-0.000585865	925.05	-0.000967136	925.085	-0.00136	925.07	-0.00116		925.65	-0.000604911	925.685	-0.000772976	925.67	-0.000305017
925.24	-0.000594487	925.06	-0.001	925.095	-0.0013	925.08	-0.00117		925.66	-0.000603131	925.695	-0.000708986	925.68	-0.000327324
925.25	-0.000608386	925.07	-0.00105	925.105	-0.00125	925.09	-0.00118		925.67	-0.000598781	925.705	-0.000637245	925.69	-0.00035437
925.26	-0.000601455	925.08	-0.00105	925.115	-0.00123	925.1	-0.00118		925.68	-0.000602599	925.715	-0.000627273	925.7	-0.000359335
925.27	-0.000601093	925.09	-0.000989157	925.125	-0.00127	925.11	-0.00117		925.69	-0.000595812	925.725	-0.00066499	925.71	-0.000310451
925.28	-0.000623554	925.1	-0.000956562	925.135	-0.00125	925.12	-0.00115		925.7	-0.00055791	925.735	-0.000621965	925.72	-0.000266406
925.29	-0.000654321	925.11	-0.00095199	925.145	-0.00119	925.13	-0.00116		925.71	-0.000527193	925.745	-0.000533752	925.73	-0.000238135
925.3	-0.000662849	925.12	-0.000920376	925.155	-0.00114	925.14	-0.0012		925.72	-0.000560022	925.755	-0.000479518	925.74	-0.000206022
925.31	-0.000637652	925.13	-0.000927167	925.165	-0.00109	925.15	-0.00124		925.73	-0.000632168	925.765	-0.000456527	925.75	-0.000231612
925.32	-0.000612447	925.14	-0.000927782	925.175	-0.00105	925.16	-0.00125		925.74	-0.000667332	925.775	-0.000434009	925.76	-0.000252267
925.33	-0.000613515	925.15	-0.000867124	925.185	-0.00103	925.17	-0.00128		925.75	-0.000696011	925.785	-0.000414766	925.77	-0.000202888
925.34	-0.000640192	925.16	-0.000790629	925.195	-0.00105	925.18	-0.00132		925.76	-0.000714427	925.795	-0.0004119	925.78	-0.000120349
925.35	-0.000659778	925.17	-0.000731746	925.205	-0.00111	925.19	-0.0013		925.77	-0.000677389	925.805	-0.000447332	925.79	-5.75742e-05
925.36	-0.000655013	925.18	-0.000689943	925.215	-0.00111	925.2	-0.00129		925.78	-0.000665671	925.815	-0.000452673	925.8	-2.79443e-05
925.37	-0.00063659	925.19	-0.000617468	925.225	-0.00105	925.21	-0.00127		925.79	-0.000667735	925.825	-0.000410722	925.81	1.52976e-05
925.38	-0.00062763	925.2	-0.000489786	925.235	-0.000994417	925.22	-0.00125		925.8	-0.000649966	925.835	-0.000366787	925.82	0.000110275
925.39	-0.000633296	925.21	-0.000370665	925.245	-0.000914355	925.23	-0.00124		925.81	-0.000641634	925.845	-0.000281059	925.83	0.000210105
925.4	-0.000629035	925.22	-0.000276183	925.255	-0.00083027	925.24	-0.00125		925.82	-0.000654045	925.855	-0.000201235	925.84	0.000282281
925.41	-0.000619064	925.23	-0.000220561	925.265	-0.000782613	925.25	-0.00128		925.83	-0.000694267	925.865	-0.000163549	925.85	0.000318802
925.42	-0.000621116	925.24	-0.000211535	925.275	-0.000738591	925.26	-0.00129		925.84	-0.0007028	925.875	-0.000117475	925.86	0.000327665
925.43	-0.000630865	925.25	-0.00019526	925.285	-0.000677709	925.27	-0.00129		925.85	-0.0006886	925.885	-4.68443e-05	925.87	0.000348484
925.44	-0.000659581	925.26	-0.000186747	925.295	-0.000617992	925.28	-0.00127		925.86	-0.000641216	925.895	4.15893e-05	925.88	0.000378268
925.45	-0.00069067	925.27	-0.000216403	925.305	-0.000582247	925.29	-0.00125		925.87	-0.000587402	925.905	0.000108422	925.89	0.000379413
925.46	-0.000726346	925.28	-0.000219974	925.315	-0.000550779	925.3	-0.00122		925.88	-0.000515576	925.915	0.000175567	925.9	0.000405098
925.47	-0.00076489	925.29	-0.000217638	925.325	-0.000505516	925.31	-0.00119		925.89	-0.000448257	925.925	0.000259374	925.91	0.000437801
925.48	-0.000766603	925.3	-0.000219166	925.335	-0.00043579	925.32	-0.00115		925.9	-0.000402499	925.935	0.000330813	925.92	0.00043795
925.49	-0.000748846	925.31	-0.000187448	925.345	-0.000405834	925.33	-0.0011		925.91	-0.00036743	925.945	0.000343013	925.93	0.000449119
925.5	-0.000744676	925.32	-0.00014618	925.355	-0.000417415	925.34	-0.00105		925.92	-0.00031661	925.955	0.000327261	925.94	0.000478797
925.51	-0.000750818	925.33	-0.000139191	925.365	-0.000442914	925.35	-0.000986722		925.93	-0.000247698	925.965	0.000307904	925.95	0.000489302
925.52	-0.00075648	925.34	-0.000128703	925.375	-0.000457195	925.36	-0.000917088		925.94	-0.000168638	925.975	0.000299285	925.96	0.000502222
925.53	-0.000750179	925.35	-8.71895e-05	925.385	-0.000429716	925.37	-0.000871886		925.95	-0.000127792	925.985	0.000320464	925.97	0.000530392
925.54	-0.000730267	925.36	-0.000108171	925.395	-0.000382661	925.38	-0.000817708		925.96	-9.18131e-05	925.995	0.000347605	925.98	0.000497677
925.55	-0.00070262	925.37	-0.000172342	925.405	-0.000315454	925.39	-0.000775145		925.97	-7.61508e-05	926.005	0.000387166	925.99	0.000424222
925.56	-0.000672069	925.38	-0.000238033	925.415	-0.000231763	925.4	-0.000791811		925.98	-0.00012573	926.015	0.000440306	926	0.000347229
925.57	-0.000651685	925.39	-0.000269149	925.425	-0.000187632	925.41	-0.000777669		925.99	-0.000132284	926.025	0.000464053	926.01	0.000306029
925.58	-0.000639837	925.4	-0.000275688	925.435	-0.000190328	925.42	-0.000745721		926	-0.000111179	926.035	0.000449509	926.02	0.000291319
925.59	-0.000635824	925.41	-0.000305661	925.445	-0.000213894	925.43	-0.000719499		926.01	-8.78592e-05	926.045	0.000421929	926.03	0.00026413
925.6	-0.000644704	925.42	-0.000366651	925.455	-0.000251906	925.44	-0.000682813		926.02	-4.00137e-05	926.055	0.000392798	926.04	0.000222442
925.61	-0.000649373	925.43	-0.000479347	925.465	-0.000289636	925.45	-0.000647404		926.03	2.06701e-06	926.065	0.000359737	926.05	0.00013602
925.62	-0.000651397	925.44	-0.000545808	925.475	-0.000276397	925.46	-0.00061598		926.04	3.7188e-05	926.075	0.000375	926.06	8.44707e-05
925.63	-0.00064171	925.45	-0.000555757	925.485	-0.000242021	925.47	-0.000586148		926.05	5.83401e-05	926.085	0.000399688	926.07	6.87619e-05
925.64	-0.000622021	925.46	-0.000562094	925.495	-0.000243418	925.48	-0.000566263		926.06	5.85454e-05	926.095	0.000378603	926.08	4.79415e-05
925.65	-0.000593251	925.47	-0.000546333	925.505	-0.000244978	925.49	-0.000571289		926.07	2.30606e-05	926.105	0.000348273	926.09	3.75341e-05
925.66	-0.000571522	925.48	-0.000489889	925.515	-0.000222533	925.5	-0.000592717		926.08	-2.22549e-05	926.115	0.000348989	926.1	6.53066e-05
925.67	-0.000552301	925.49	-0.000476118	925.525	-0.000197639	925.51	-0.000599654		926.09	-4.97202e-05	926.125	0.000354662	926.11	6.09462e-05
925.68	-0.00053274	925.5	-0.000487697	925.535	-0.000160905	925.52	-0.000580462		926.1	-5.01084e-05	926.135	0.000371835	926.12	3.60339e-05
925.69	-0.000531382	925.51	-0.000498676	925.545	-0.000142589	925.53	-0.000583086		926.11	-5.42899e-05	926.145	0.000388792	926.13	2.61648e-05
925.7	-0.000532184	925.52	-0.000534608	925.555	-0.000148446	925.54	-0.000600487		926.12	-7.1718e-05	926.155	0.000383738	926.14	-1.93888e-06
925.71	-0.000538281	925.53	-0.000619792	925.565	-0.00015536	925.55	-0.00062662		926.13	-9.27556e-05	926.165	0.000382922	926.15	-6.52085e-05
925.72	-0.000554296	925.54	-0.000650774	925.575	-0.000143139	925.56	-0.000661725		926.14	-0.0001128	926.175	0.000411156	926.16	-7.71824e-05
925.73	-0.000552224	925.55	-0.000649531	925.585	-0.000112894	925.57	-0.000690607		926.15	-0.000145302	926.185	0.00043933	926.17	-7.7845e-05
925.74	-0.000561441	925.56	-0.000650247	925.595	-6.96773e-05	925.58	-0.000693069		926.16	-0.00013821	926.195	0.000491763	926.18	-7.10453e-05
925.75	-0.00059634	925.57	-0.000615363	925.605	-8.04012e-05	925.59	-0.000719635		926.17	-0.000129459	926.205	0.000515939	926.19	-1.52184e-05
925.76	-0.00062758	925.58	-0.000574914	925.615	-0.000157104	925.6	-0.000763682		926.18	-0.000142907	926.215	0.000470476	926.2	4.21322e-05
925.77	-0.000635283	925.59	-0.000570739	925.625	-0.000227704	925.61	-0.000769758		926.19	-0.000141198	926.225	0.000407578	926.21	5.16355e-05
925.78	-0.000643078	925.6	-0.0005892	925.635	-0.0003041	925.62	-0.00077982		926.2	-0.000143579	926.235	0.000338978	926.22	4.31025e-05
925.79	-0.000640175	925.61	-0.000615679	925.645	-0.000373942	925.63	-0.000792582		926.21	-0.000160027	926.245	0.000266233	926.23	1.95967e-05
925.8	-0.000650515	925.62	-0.000645229	925.655	-0.000392733	925.64	-0.000809291		926.22	-0.000166714	926.255	0.000257782	926.24	4.22913e-06
925.81	-0.000648697	925.63	-0.000634627	925.665	-0.000404061	925.65	-0.000821672		926.23	-0.000181624	926.265	0.000244635	926.25	1.1256e-05
925.82	-0.000643369	925.64	-0.00056243	925.675	-0.000452003	925.66	-0.000830595		926.24	-0.000196586	926.275	0.000191366	926.26	6.47514e-05
925.83	-0.000627887	925.65	-0.000515771	925.685	-0.000514034	925.67	-0.000815431		926.25	-0.000196921	926.285	0.000113853	926.27	8.96929e-05
925.84	-0.000604865	925.66	-0.000494492	925.695	-0.000570541	925.68	-0.00076375		926.26	-0.000166829	926.295	3.4324e-05	926.28	8.82986e-05
925.85	-0.00060543	925.67	-0.000466528	925.705	-0.000616784	925.69	-0.00073826		926.27	-0.000139472	926.305	-1.13537e-05	926.29	0.000111122
925.86	-0.00060838	925.68	-0.00045567	925.715	-0.000635677	925.7	-0.000710006		926.28	-0.000106707	926.315	-2.72974e-05	926.3	0.000122168
925.87	-0.00058508	925.69	-0.000475753	925.725	-0.000614944	925.71	-0.000662908		926.29	-8.17188e-05	926.325	-2.98638e-05	926.31	8.74615e-05
925.88	-0.000523754	925.7	-0.000467048	925.735	-0.000583989	925.72	-0.000625157		926.3	-0.000106473	926.335	-6.02353e-05	926.32	4.53653e-05
925.89	-0.000472989	925.71	-0.000433481	925.745	-0.000565727	925.73	-0.000609784		926.31	-0.000143635	926.345	-9.27379e-05	926.33	3.16064e-05
925.9	-0.000457185	925.72	-0.00041713	925.755	-0.000539012	925.74	-0.000589841		926.32	-0.000139289	926.355	-8.18277e-05	926.34	3.20436e-05
925.91	-0.000451686	925.73	-0.000430364	925.765	-0.000509265	925.75	-0.000562056		926.33	-0.000115889	926.365	-5.75795e-05	926.35	1.70572e-05
925.92	-0.000419155	925.74	-0.000431905	925.775	-0.000448152	925.76	-0.000506473		926.34	-9.16847e-05	926.375	-2.89971e-05	926.36	-1.02002e-05
925.93	-0.000378436	925.75	-0.000445223	925.785	-0.000393325	925.77	-0.000433517		926.35	-5.78348e-05	926.385	-1.48888e-05	926.37	-5.34293e-05
925.94	-0.000368728	925.76	-0.000472359	925.795	-0.000344332	925.78	-0.00038276		926.36	-1.4733e-05	926.395	2.43963e-05	926.38	-8.29044e-05
925.95	-0.000359352	925.77	-0.000488014	925.805	-0.000324815	925.79	-0.000371322		926.37	-1.25691e-05	926.405	3.45368e-05	926.39	-0.00010293
925.96	-0.000319881	925.78	-0.000505086	925.815	-0.000288251	925.8	-0.000348225		926.38	-2.97605e-05	926.415	3.16299e-05	926.4	-0.000148164
925.97	-0.000282006	925.79	-0.000516653	925.825	-0.000206189	925.81	-0.000328436		926.39	-4.87522e-05	926.425	7.5817e-05	926.41	-0.000187717
925.98	-0.000267289	925.8	-0.000507168	925.835	-0.000109282	925.82	-0.000310852		926.4	-4.57409e-05	926.435	0.000158007	926.42	-0.000191903
925.99	-0.000232862	925.81	-0.000481278	925.845	-1.92877e-05	925.83	-0.000275338		926.41	-4.45997e-05	926.445	0.000213575	926.43	-0.000198733
926	-0.000205456	925.82	-0.00045352	925.855	2.92558e-05	925.84	-0.000241967		926.42	-3.83372e-05	926.455	0.000234712	926.44	-0.000198451
926.01	-0.000170385	925.83	-0.000438415	925.865	3.16813e-05	925.85	-0.000205985		926.43	-3.73796e-05	926.465	0.000202067	926.45	-0.000214424
926.02	-0.000135209	925.84	-0.000431129	925.875	1.21184e-05	925.86	-0.000177899		926.44	-4.48252e-05	926.475	0.000147327	926.46	-0.000236736
926.03	-9.55711e-05	925.85	-0.00042615	925.885	2.83807e-05	925.87	-0.00017076		926.45	-7.89486e-05	926.485	0.000123952	926.47	-0.000264463
926.04	-6.67565e-05	925.86	-0.000398566	925.895	6.23859e-05	925.88	-0.000176894		926.46	-0.000115645	926.495	0.000129142	926.48	-0.000265448
926.05	-4.25673e-05	925.87	-0.000365096	925.905	0.000107324	925.89	-0.000183671		926.47	-0.000148158	926.505	0.000149891	926.49	-0.000258023
926.06	1.34814e-06	925.88	-0.000335697	925.915	0.000128332	925.9	-0.000173347		926.48	-0.00018343	926.515	0.000126984	926.5	-0.000269636
926.07	4.3292e-05	925.89	-0.00032524	925.925	0.000106797	925.91	-0.000158962		926.49	-0.000212367	926.525	6.35045e-05	926.51	-0.000294826
926.08	7.40618e-05	925.9	-0.000323297	925.935	4.57861e-05	925.92	-0.000158824		926.5	-0.00024453	926.535	-2.82757e-05	926.52	-0.000317887
926.09	8.13327e-05	925.91	-0.00035203	925.945	-4.86475e-06	925.93	-0.00015967		926.51	-0.000253053	926.545	-8.61975e-05	926.53	-0.000346691
926.1	8.6007e-05	925.92	-0.000416823	925.955	-3.16815e-05	925.94	-0.00013992		926.52	-0.000237223	926.555	-0.000117689	926.54	-0.000402264
926.11	0.000130471	925.93	-0.000451623	925.965	-3.6071e-05	925.95	-0.000108795		926.53	-0.000251229	926.565	-0.000166542	926.55	-0.000465675
926.12	0.000184712	925.94	-0.000421854	925.975	-2.24296e-05	925.96	-9.84677e-05		926.54	-0.000297338	926.575	-0.000207141	926.56	-0.000485252
926.13	0.000230189	925.95	-0.000381542	925.985	-3.2257e-05	925.97	-0.000112322		926.55	-0.000359636	926.585	-0.000262446	926.57	-0.000489385
926.14	0.000281568	925.96	-0.000379151	925.995	-4.16844e-05	925.98	-0.000118278		926.56	-0.000419839	926.595	-0.000323253	926.58	-0.000528575
926.15	0.00032724	925.97	-0.000354503	926.005	-5.3844e-05	925.99	-0.000108625		926.57	-0.000457658	926.605	-0.000381084	926.59	-0.000545394
926.16	0.000379879	925.98	-0.000311113	926.015	-8.24199e-05	926	-9.84339e-05		926.58	-0.000502229	926.615	-0.000462299	926.6	-0.000552794
926.17	0.000428991	925.99	-0.000328006	926.025	-0.000100278	926.01	-8.73921e-05		926.59	-0.000542202	926.625	-0.000529269	926.61	-0.000605597
926.18	0.000470964	926	-0.000320086	926.035	-0.000102377	926.02	-4.94238e-05		926.6	-0.000546407	926.635	-0.000573341	926.62	-0.000632839
926.19	0.000504796	926.01	-0.00025209	926.045	-0.000108174	926.03	1.60504e-06		926.61	-0.00052835	926.645	-0.000612969	926.63	-0.000605508
926.2	0.000519952	926.02	-0.000221659	926.055	-0.000106354	926.04	3.01729e-05		926.62	-0.000514268	926.655	-0.000626307	926.64	-0.000593289
926.21	0.000523261	926.03	-0.00015488	926.065	-8.39094e-05	926.05	4.94665e-05		926.63	-0.000497484	926.665	-0.00060717	926.65	-0.000542513
926.22	0.000533408	926.04	-9.57003e-05	926.075	-4.80917e-05	926.06	5.69208e-05		926.64	-0.000500311	926.675	-0.0005815	926.66	-0.000503286
926.23	0.000542418	926.05	-3.6356e-05	926.085	-9.26295e-06	926.07	6.72757e-05		926.65	-0.0004989	926.685	-0.000551681	926.67	-0.000463019
926.24	0.000546894	926.06	-8.85088e-06	926.095	4.98111e-06	926.08	0.000107251		926.66	-0.000461625	926.695	-0.000541913	926.68	-0.000444596
926.25	0.000556251	926.07	-1.72865e-05	926.105	-3.15057e-06	926.09	0.000136714		926.67	-0.000440514	926.705	-0.000559402	926.69	-0.00045883
926.26	0.000561269	926.08	-2.48348e-05	926.115	1.18396e-05	926.1	0.00013302		926.68	-0.000449662	926.715	-0.00054943	926.7	-0.000468883
926.27	0.000564948	926.09	-3.61628e-05	926.125	1.67594e-05	926.11	0.000154574		926.69	-0.000430892	926.725	-0.000548189	926.71	-0.000480889
926.28	0.000578007	926.1	-4.22561e-05	926.135	1.13904e-05	926.12	0.000186254		926.7	-0.00041134	926.735	-0.000566616	926.72	-0.00049621
926.29	0.000585511	926.11	-2.02265e-05	926.145	5.49593e-06	926.13	0.000208489		926.71	-0.000395873	926.745	-0.000580015	926.73	-0.00048459
926.3	0.000589371	926.12	3.88389e-05	926.155	-6.55068e-06	926.14	0.000214944		926.72	-0.000393148	926.755	-0.000595922	926.74	-0.000440426
926.31	0.000600461	926.13	0.000135199	926.165	-3.43349e-05	926.15	0.000208143		926.73	-0.000411935	926.765	-0.000634796	926.75	-0.00037221
926.32	0.000598515	926.14	0.000216387	926.175	-8.26083e-05	926.16	0.000200147		926.74	-0.000418286	926.775	-0.000681123	926.76	-0.000305702
926.33	0.000591269	926.15	0.00027763	926.185	-0.000134978	926.17	0.000199395		926.75	-0.000411468	926.785	-0.000726247	926.77	-0.000250912
926.34	0.000589703	926.16	0.000373351	926.195	-0.000197467	926.18	0.00019753		926.76	-0.000411782	926.795	-0.00078717	926.78	-0.000173082
926.35	0.000583656	926.17	0.000499953	926.205	-0.000260277	926.19	0.00018837		926.77	-0.000415051	926.805	-0.000843933	926.79	-6.69626e-05
926.36	0.000583319	926.18	0.000580968	926.215	-0.000298371	926.2	0.000188279		926.78	-0.000414791	926.815	-0.00088169	926.8	-1.8805e-06
926.37	0.000577531	926.19	0.000594204	926.225	-0.000288497	926.21	0.00021349		926.79	-0.000382244	926.825	-0.000866028	926.81	1.33382e-05
926.38	0.000567003	926.2	0.00066436	926.235	-0.000293629	926.22	0.000240614		926.8	-0.000342709	926.835	-0.000860632	926.82	7.78854e-05
926.39	0.000566926	926.21	0.000754925	926.245	-0.000334782	926.23	0.000249408		926.81	-0.000333393	926.845	-0.000901708	926.83	0.000150399
926.4	0.000585701	926.22	0.000769345	926.255	-0.000364554	926.24	0.000221111		926.82	-0.000382819	926.855	-0.000950255	926.84	0.000146915
926.41	0.000615219	926.23	0.000801149	926.265	-0.000367301	926.25	0.00017217		926.83	-0.000465202	926.865	-0.00098252	926.85	0.000148744
926.42	0.0006595	926.24	0.000810042	926.275	-0.00036331	926.26	0.00013661		926.84	-0.000549035	926.875	-0.00102	926.86	0.000120434
926.43	0.000713974	926.25	0.000845135	926.285	-0.000340363	926.27	0.000122439		926.85	-0.000621112	926.885	-0.00105	926.87	0.000104929
926.44	0.000766709	926.26	0.000866918	926.295	-0.000295451	926.28	0.000110848		926.86	-0.000688654	926.895	-0.00106	926.88	8.01678e-05
926.45	0.000817618	926.27	0.000900398	926.305	-0.000237567	926.29	0.000103614		926.87	-0.000749703	926.905	-0.00106	926.89	6.62246e-05
926.46	0.000866845	926.28	0.000943468	926.315	-0.000168671	926.3	0.000118321		926.88	-0.00078595	926.915	-0.00104	926.9	6.12985e-05
926.47	0.000914492	926.29	0.000986705	926.325	-0.000156999	926.31	0.000115453		926.89	-0.000838992	926.925	-0.00107	926.91	5.77703e-05
926.48	0.000964355	926.3	0.00103	926.335	-0.000135129	926.32	0.000110166		926.9	-0.000896898	926.935	-0.0011	926.92	5.38473e-05
926.49	0.00101	926.31	0.00108	926.345	-9.0163e-05	926.33	0.000117904		926.91	-0.000935019	926.945	-0.0011	926.93	5.69534e-05
926.5	0.00105	926.32	0.00112	926.355	-2.70476e-05	926.34	0.000129408		926.92	-0.000963648	926.955	-0.00107	926.94	5.78813e-05
926.51	0.00108	926.33	0.0011	926.365	3.67141e-05	926.35	0.000144332		926.93	-0.000986206	926.965	-0.00105	926.95	1.32093e-05
926.52	0.00112	926.34	0.00108	926.375	8.95055e-05	926.36	0.000149648		926.94	-0.00102	926.975	-0.00103	926.96	-3.45128e-05
926.53	0.00116	926.35	0.00106	926.385	0.000160354	926.37	0.00017216		926.95	-0.00104	926.985	-0.000999576	926.97	-8.34643e-05
926.54	0.0012	926.36	0.00106	926.395	0.00025316	926.38	0.000221458		926.96	-0.00103	926.995	-0.000948092	926.98	-0.00011339
926.55	0.00123	926.37	0.00105	926.405	0.000358938	926.39	0.000272424		926.97	-0.00101	927.005	-0.000873602	926.99	-0.000146077
926.56	0.00126	926.38	0.00101	926.415	0.00044458	926.4	0.000314047		926.98	-0.000991197	927.015	-0.000813464	927	-0.000196559
926.57	0.00127	926.39	0.001	926.425	0.000467923	926.41	0.000372525		926.99	-0.000938073	927.025	-0.000798004	927.01	-0.00021269
926.58	0.0013	926.4	0.00104	926.435	0.00047206	926.42	0.000438936		927	-0.000903804	927.035	-0.000827642	927.02	-0.000210662
926.59	0.00135	926.41	0.00108	926.445	0.0005059	926.43	0.000480311		927.01	-0.000917264	927.045	-0.000847995	927.03	-0.000217978
926.6	0.00142	926.42	0.00109	926.455	0.000584874	926.44	0.000538948		927.02	-0.000923748	927.055	-0.000833834	927.04	-0.000259763
926.61	0.00147	926.43	0.00112	926.465	0.000630842	926.45	0.000612621		927.03	-0.000901496	927.065	-0.000840346	927.05	-0.000279829
926.62	0.00149	926.44	0.00116	926.475	0.000637252	926.46	0.000677084		927.04	-0.000855133	927.075	-0.000854244	927.06	-0.000263778
926.63	0.00152	926.45	0.00118	926.485	0.000679887	926.47	0.000737978		927.05	-0.000820759	927.085	-0.000839766	927.07	-0.000274528
926.64	0.00154	926.46	0.00119	926.495	0.000761715	926.48	0.000803121		927.06	-0.000772342	927.095	-0.00077697	927.08	-0.000276373
926.65	0.00156	926.47	0.00124	926.505	0.000855113	926.49	0.000861167		927.07	-0.000734847	927.105	-0.000705908	927.09	-0.000258699
926.66	0.00158	926.48	0.00126	926.515	0.000905795	926.5	0.000904283		927.08	-0.000705507	927.115	-0.000670399	927.1	-0.000250253
926.67	0.00161	926.49	0.00126	926.525	0.000935957	926.51	0.000926706		927.09	-0.000713916	927.125	-0.000670669	927.11	-0.000275003
926.68	0.00165	926.5	0.00123	926.535	0.000985915	926.52	0.000938065		927.1	-0.000752405	927.135	-0.000668726	927.12	-0.000338002
926.69	0.0017	926.51	0.00121	926.545	0.00107	926.53	0.000974779		927.11	-0.000764355	927.145	-0.000628536	927.13	-0.000394078
926.7	0.00174	926.52	0.0012	926.555	0.00117	926.54	0.00101		927.12	-0.000768186	927.155	-0.000565323	927.14	-0.000428427
926.71	0.00179	926.53	0.00122	926.565	0.0012	926.55	0.00102		927.13	-0.000805021	927.165	-0.000586045	927.15	-0.000455674
926.72	0.00185	926.54	0.00131	926.575	0.00121	926.56	0.00106		927.14	-0.00082301	927.175	-0.000641774	927.16	-0.000431671
926.73	0.00188	926.55	0.00136	926.585	0.00125	926.57	0.00112		927.15	-0.000806309	927.185	-0.000636928	927.17	-0.000422017
926.74	0.00192	926.56	0.0014	926.595	0.00128	926.58	0.00117		927.16	-0.000793804	927.195	-0.000647427	927.18	-0.000415448
926.75	0.00197	926.57	0.00145	926.605	0.00126	926.59	0.0012		927.17	-0.000809953	927.205	-0.000711271	927.19	-0.000411725
926.76	0.002	926.58	0.00147	926.615	0.00124	926.6	0.00123		927.18	-0.000808431	927.215	-0.000764495	927.2	-0.000426859
926.77	0.00205	926.59	0.0015	926.625	0.00126	926.61	0.00128		927.19	-0.00080818	927.225	-0.000789376	927.21	-0.000440099
926.78	0.00211	926.6	0.00153	926.635	0.0013	926.62	0.0013		927.2	-0.000848959	927.235	-0.000810575	927.22	-0.000468794
926.79	0.00216	926.61	0.00154	926.645	0.00133	926.63	0.00132		927.21	-0.000879846	927.245	-0.000826361	927.23	-0.000496145
926.8	0.00219	926.62	0.00152	926.655	0.00136	926.64	0.00138		927.22	-0.000853304	927.255	-0.000829886	927.24	-0.000534987
926.81	0.00221	926.63	0.00149	926.665	0.00139	926.65	0.0014		927.23	-0.000842509	927.265	-0.000817428	927.25	-0.000569001
926.82	0.00221	926.64	0.00147	926.675	0.00144	926.66	0.00141		927.24	-0.000842588	927.275	-0.000773659	927.26	-0.000590124
926.83	0.00223	926.65	0.0015	926.685	0.0015	926.67	0.00144		927.25	-0.000830109	927.285	-0.000734328	927.27	-0.000588055
926.84	0.00223	926.66	0.00155	926.695	0.00155	926.68	0.00148		927.26	-0.000794814	927.295	-0.000683061	927.28	-0.000544015
926.85	0.00225	926.67	0.0016	926.705	0.00157	926.69	0.00151		927.27	-0.000776445	927.305	-0.000676289	927.29	-0.000515091
926.86	0.00228	926.68	0.00164	926.715	0.00156	926.7	0.00152		927.28	-0.000795595	927.315	-0.000723212	927.3	-0.000512935
926.87	0.00232	926.69	0.00169	926.725	0.00157	926.71	0.00154		927.29	-0.00082212	927.325	-0.00074612	927.31	-0.000506735
926.88	0.00234	926.7	0.00173	926.735	0.0016	926.72	0.00156		927.3	-0.000816133	927.335	-0.000734643	927.32	-0.000483682
926.89	0.00235	926.71	0.00183	926.745	0.00163	926.73	0.00163		927.31	-0.000752001	927.345	-0.000715975	927.33	-0.000412026
926.9	0.00236	926.72	0.00193	926.755	0.00164	926.74	0.00167		927.32	-0.000722176	927.355	-0.000712816	927.34	-0.000342733
926.91	0.00239	926.73	0.00202	926.765	0.00165	926.75	0.00169		927.33	-0.000736896	927.365	-0.000739676	927.35	-0.000299751
926.92	0.00243	926.74	0.00206	926.775	0.00171	926.76	0.00173		927.34	-0.000727707	927.375	-0.000718775	927.36	-0.000293466
926.93	0.00246	926.75	0.0021	926.785	0.00177	926.77	0.00178		927.35	-0.000710698	927.385	-0.000689069	927.37	-0.000284109
926.94	0.00248	926.76	0.00213	926.795	0.00177	926.78	0.00183		927.36	-0.000690537	927.395	-0.000712096	927.38	-0.000286423
926.95	0.0025	926.77	0.00213	926.805	0.00177	926.79	0.00186		927.37	-0.000675751	927.405	-0.000731648	927.39	-0.000302824
926.96	0.00253	926.78	0.00209	926.815	0.00183	926.8	0.0019		927.38	-0.000661459	927.415	-0.000705026	927.4	-0.000358928
926.97	0.00258	926.79	0.00208	926.825	0.00191	926.81	0.00194		927.39	-0.000673519	927.425	-0.000673849	927.41	-0.000401271
926.98	0.00263	926.8	0.00214	926.835	0.00197	926.82	0.00197		927.4	-0.000693487	927.435	-0.000661179	927.42	-0.000395612
926.99	0.00268	926.81	0.00218	926.845	0.00201	926.83	0.00199		927.41	-0.000722106	927.445	-0.000665882	927.43	-0.00039933
927	0.00273	926.82	0.00223	926.855	0.00205	926.84	0.00202		927.42	-0.000753043	927.455	-0.000683855	927.44	-0.000405941
927.01	0.00277	926.83	0.00229	926.865	0.00208	926.85	0.00203		927.43	-0.000785475	927.465	-0.000693458	927.45	-0.000384284
927.02	0.00282	926.84	0.00233	926.875	0.00209	926.86	0.00208		927.44	-0.000782489	927.475	-0.000733807	927.46	-0.000396067
927.03	0.00289	926.85	0.00235	926.885	0.00209	926.87	0.00215		927.45	-0.000784304	927.485	-0.000802482	927.47	-0.000434368
927.04	0.00299	926.86	0.00239	926.895	0.0021	926.88	0.00221		927.46	-0.000816782	927.495	-0.000881475	927.48	-0.000478563
927.05	0.00308	926.87	0.00244	926.905	0.00206	926.89	0.00225		927.47	-0.000870537	927.505	-0.00102	927.49	-0.00050916
927.06	0.00315	926.88	0.00248	926.915	0.00198	926.9	0.00229		927.48	-0.000904517	927.515	-0.00117	927.5	-0.000531749
927.07	0.00319	926.89	0.00257	926.925	0.00192	926.91	0.00235		927.49	-0.000881845	927.525	-0.00128	927.51	-0.000496724
927.08	0.00325	926.9	0.00265	926.935	0.00186	926.92	0.00244		927.5	-0.000849315	927.535	-0.00139	927.52	-0.00047755
927.09	0.00333	926.91	0.00273	926.945	0.00183	926.93	0.00251		927.51	-0.000860176	927.545	-0.0015	927.53	-0.000477812
927.1	0.00338	926.92	0.00275	926.955	0.00182	926.94	0.00256		927.52	-0.000865174	927.555	-0.00156	927.54	-0.000506517
927.11	0.00342	926.93	0.00276	926.965	0.00182	926.95	0.00261		927.53	-0.00085561	927.565	-0.0016	927.55	-0.000528942
927.12	0.00346	926.94	0.0028	926.975	0.00181	926.96	0.00266		927.54	-0.000834162	927.575	-0.00164	927.56	-0.000526907
927.13	0.00348	926.95	0.00287	926.985	0.00178	926.97	0.00271		927.55	-0.000814084	927.585	-0.0017	927.57	-0.000491487
927.14	0.00352	926.96	0.00293	926.995	0.00176	926.98	0.00274		927.56	-0.000826288	927.595	-0.00176	927.58	-0.000474406
927.15	0.00358	926.97	0.00302	927.005	0.0018	926.99	0.00273		927.57	-0.000886225	927.605	-0.00178	927.59	-0.000447532
927.16	0.00364	926.98	0.00313	927.015	0.00188	927	0.00272		927.58	-0.00096966	927.615	-0.00176	927.6	-0.000406764
927.17	0.00369	926.99	0.00328	927.025	0.00196	927.01	0.00272		927.59	-0.00102	927.625	-0.00174	927.61	-0.000333646
927.18	0.00374	927	0.0034	927.035	0.00204	927.02	0.00273		927.6	-0.00106	927.635	-0.0017	927.62	-0.000277168
927.19	0.0038	927.01	0.00345	927.045	0.00217	927.03	0.00276		927.61	-0.0011	927.645	-0.00164	927.63	-0.000279144
927.2	0.00385	927.02	0.00353	927.055	0.00233	927.04	0.00281		927.62	-0.00109	927.655	-0.00152	927.64	-0.00025688
927.21	0.0039	927.03	0.00362	927.065	0.00246	927.05	0.00285		927.63	-0.00111	927.665	-0.00144	927.65	-0.000226106
927.22	0.00395	927.04	0.00369	927.075	0.00257	927.06	0.00286		927.64	-0.00114	927.675	-0.00138	927.66	-0.000206737
927.23	0.00399	927.05	0.00379	927.085	0.00271	927.07	0.00286		927.65	-0.00119	927.685	-0.00128	927.67	-0.000154782
927.24	0.00402	927.06	0.0039	927.095	0.00288	927.08	0.00284		927.66	-0.00124	927.695	-0.00114	927.68	-9.5566e-05
927.25	0.00403	927.07	0.00396	927.105	0.00302	927.09	0.00284		927.67	-0.00125	927.705	-0.00101	927.69	-5.9141e-05
927.26	0.00404	927.08	0.00397	927.115	0.00318	927.1	0.00286		927.68	-0.00124	927.715	-0.000866664	927.7	-6.17262e-05
927.27	0.00408	927.09	0.00399	927.125	0.00336	927.11	0.00288		927.69	-0.00126	927.725	-0.000716688	927.71	-7.16274e-05
927.28	0.00411	927.1	0.00395	927.135	0.00356	927.12	0.00291		927.7	-0.00127	927.735	-0.000551679	927.72	-0.000133559
927.29	0.00415	927.11	0.00395	927.145	0.00378	927.13	0.00291		927.71	-0.0013	927.745	-0.000375475	927.73	-0.000163475
927.3	0.00419	927.12	0.00399	927.155	0.00396	927.14	0.00295		927.72	-0.0013	927.755	-0.000224767	927.74	-0.000157086
927.31	0.00423	927.13	0.00405	927.165	0.00413	927.15	0.00296		927.73	-0.00134	927.765	-0.00010868	927.75	-0.000149952
927.32	0.00428	927.14	0.00408	927.175	0.00426	927.16	0.00297		927.74	-0.00137	927.775	-2.19619e-05	927.76	-0.000157677
927.33	0.00432	927.15	0.00411	927.185	0.00437	927.17	0.00298		927.75	-0.0014	927.785	4.78936e-05	927.77	-0.000166102
927.34	0.00437	927.16	0.00413	927.195	0.00449	927.18	0.003		927.76	-0.00143	927.795	0.000118328	927.78	-0.000193933
927.35	0.00442	927.17	0.00415	927.205	0.00462	927.19	0.00306		927.77	-0.00142	927.805	0.000206637	927.79	-0.000216056
927.36	0.00446	927.18	0.00418	927.215	0.00472	927.2	0.00313		927.78	-0.00139	927.815	0.000257143	927.8	-0.000227169
927.37	0.00451	927.19	0.00419	927.225	0.00478	927.21	0.00321		927.79	-0.00136	927.825	0.000273474	927.81	-0.000251078
927.38	0.00456	927.2	0.0042	927.235	0.00479	927.22	0.00329		927.8	-0.00133	927.835	0.000226913	927.82	-0.000290321
927.39	0.0046	927.21	0.00423	927.245	0.00479	927.23	0.00335		927.81	-0.00131	927.845	0.000183353	927.83	-0.000294332
927.4	0.00462	927.22	0.0043	927.255	0.00475	927.24	0.0034		927.82	-0.00128	927.855	0.000133307	927.84	-0.000251233
927.41	0.00465	927.23	0.00436	927.265	0.00473	927.25	0.00342		927.83	-0.0013	927.865	7.96894e-05	927.85	-0.000228286
927.42	0.00467	927.24	0.00441	927.275	0.00474	927.26	0.00345		927.84	-0.00128	927.875	6.51452e-05	927.86	-0.000211389
927.43	0.0047	927.25	0.00444	927.285	0.00476	927.27	0.0035		927.85	-0.00126	927.885	5.94135e-05	927.87	-0.000205867
927.44	0.00473	927.26	0.0045	927.295	0.00475	927.28	0.00357		927.86	-0.00122	927.895	1.99225e-05	927.88	-0.000180293
927.45	0.00476	927.27	0.00459	927.305	0.00472	927.29	0.00365		927.87	-0.00116	927.905	-3.93006e-05	927.89	-0.000134355
927.46	0.00481	927.28	0.00468	927.315	0.00474	927.3	0.00374		927.88	-0.00112	927.915	-6.53771e-05	927.9	-0.000101049
927.47	0.00487	927.29	0.00477	927.325	0.00478	927.31	0.00381		927.89	-0.00111	927.925	-8.64188e-05	927.91	-7.91093e-05
927.48	0.00495	927.3	0.00486	927.335	0.00482	927.32	0.00387		927.9	-0.00113	927.935	-0.000128384	927.92	-6.70163e-05
927.49	0.00502	927.31	0.00495	927.345	0.00485	927.33	0.00391		927.91	-0.00116	927.945	-0.000169105	927.93	-5.56643e-05
927.5	0.00507	927.32	0.00503	927.355	0.00489	927.34	0.00397		927.92	-0.00116	927.955	-0.000186798	927.94	-3.67622e-05
927.51	0.00513	927.33	0.0051	927.365	0.00495	927.35	0.00402		927.93	-0.00117	927.965	-0.000184381	927.95	-2.0724e-05
927.52	0.00521	927.34	0.00519	927.375	0.00498	927.36	0.00407		927.94	-0.00119	927.975	-0.000224265	927.96	-1.4503e-05
927.53	0.0053	927.35	0.0053	927.385	0.00504	927.37	0.00413		927.95	-0.00123	927.985	-0.000260437	927.97	-6.576e-08
927.54	0.00538	927.36	0.00541	927.395	0.00514	927.38	0.00419		927.96	-0.00125	927.995	-0.000242785	927.98	2.34142e-05
927.55	0.00545	927.37	0.00551	927.405	0.00523	927.39	0.00422		927.97	-0.00129	928.005	-0.000216913	927.99	5.03422e-05
927.56	0.00553	927.38	0.0056	927.415	0.00534	927.4	0.00424		927.98	-0.00135	928.015	-0.000191308	928	5.69912e-05
927.57	0.00562	927.39	0.00567	927.425	0.00547	927.41	0.00431		927.99	-0.00138	928.025	-0.000143258	928.01	4.21829e-05
927.58	0.00569	927.4	0.00573	927.435	0.0056	927.42	0.00439		928	-0.00137	928.035	-9.20771e-05	928.02	3.3886e-05
927.59	0.00575	927.41	0.00579	927.445	0.00572	927.43	0.00444		928.01	-0.00138	928.045	-3.24379e-05	928.03	3.34306e-05
927.6	0.00585	927.42	0.00584	927.455	0.00581	927.44	0.0045		928.02	-0.00142	928.055	-4.1585e-05	928.04	-8.28056e-06
927.61	0.00595	927.43	0.00586	927.465	0.0059	927.45	0.00458		928.03	-0.00145	928.065	-5.51392e-05	928.05	-7.64527e-05
927.62	0.00606	927.44	0.00586	927.475	0.00596	927.46	0.00467		928.04	-0.00147	928.075	-0.000107005	928.06	-0.000160599
927.63	0.00618	927.45	0.00587	927.485	0.00601	927.47	0.00474		928.05	-0.00151	928.085	-0.000168799	928.07	-0.000246397
927.64	0.0063	927.46	0.00592	927.495	0.00609	927.48	0.00482		928.06	-0.00155	928.095	-0.000211222	928.08	-0.000305617
927.65	0.0064	927.47	0.00596	927.505	0.00618	927.49	0.00489		928.07	-0.00159	928.105	-0.000225447	928.09	-0.000358318
927.66	0.0065	927.48	0.00598	927.515	0.00627	927.5	0.00493		928.08	-0.00165	928.115	-0.000232347	928.1	-0.000412415
927.67	0.00659	927.49	0.00604	927.525	0.00632	927.51	0.00498		928.09	-0.00169	928.125	-0.00026652	928.11	-0.000439666
927.68	0.00667	927.5	0.00612	927.535	0.00639	927.52	0.00504		928.1	-0.00171	928.135	-0.000282239	928.12	-0.000442129
927.69	0.00675	927.51	0.00617	927.545	0.00646	927.53	0.00514		928.11	-0.00169	928.145	-0.000288659	928.13	-0.000459038
927.7	0.00683	927.52	0.00623	927.555	0.00653	927.54	0.00525		928.12	-0.00166	928.155	-0.000298727	928.14	-0.000483352
927.71	0.00692	927.53	0.00627	927.565	0.00661	927.55	0.00532		928.13	-0.00168	928.165	-0.000314351	928.15	-0.000524857
927.72	0.00702	927.54	0.00631	927.575	0.00668	927.56	0.0054		928.14	-0.0017	928.175	-0.000343807	928.16	-0.000569126
927.73	0.00712	927.55	0.00636	927.585	0.00679	927.57	0.0055		928.15	-0.00171	928.185	-0.000334757	928.17	-0.000613601
927.74	0.00724	927.56	0.0064	927.595	0.00689	927.58	0.00561		928.16	-0.00171	928.195	-0.000341262	928.18	-0.000665047
927.75	0.00737	927.57	0.00647	927.605	0.007	927.59	0.00571		928.17	-0.00174	928.205	-0.000368289	928.19	-0.000719792
927.76	0.0075	927.58	0.00656	927.615	0.00712	927.6	0.00583		928.18	-0.00175	928.215	-0.000378908	928.2	-0.000750133
927.77	0.0076	927.59	0.00666	927.625	0.00719	927.61	0.00593		928.19	-0.00175	928.225	-0.000411226	928.21	-0.000748346
927.78	0.00771	927.6	0.00681	927.635	0.00724	927.62	0.00601		928.2	-0.00178	928.235	-0.000465109	928.22	-0.000720366
927.79	0.00783	927.61	0.00694	927.645	0.00731	927.63	0.00607		928.21	-0.00185	928.245	-0.000514125	928.23	-0.000707655
927.8	0.00795	927.62	0.00707	927.655	0.00741	927.64	0.00614		928.22	-0.00189	928.255	-0.000540174	928.24	-0.00070455
927.81	0.00805	927.63	0.00718	927.665	0.00748	927.65	0.00624		928.23	-0.0019	928.265	-0.000562678	928.25	-0.000696396
927.82	0.00818	927.64	0.00728	927.675	0.00755	927.66	0.00632		928.24	-0.00195	928.275	-0.000625563	928.26	-0.000720874
927.83	0.00832	927.65	0.0074	927.685	0.00765	927.67	0.00639		928.25	-0.00202	928.285	-0.000673713	928.27	-0.000734748
927.84	0.00846	927.66	0.00754	927.695	0.00773	927.68	0.00649		928.26	-0.00207	928.295	-0.000733801	928.28	-0.000734915
927.85	0.00861	927.67	0.0077	927.705	0.00781	927.69	0.00657		928.27	-0.00215	928.305	-0.000803186	928.29	-0.000726608
927.86	0.00876	927.68	0.00785	927.715	0.00784	927.7	0.00665		928.28	-0.00222	928.315	-0.000918983	928.3	-0.000726601
927.87	0.00891	927.69	0.00796	927.725	0.00786	927.71	0.00675		928.29	-0.00226	928.325	-0.00105	928.31	-0.000761799
927.88	0.00907	927.7	0.00803	927.735	0.0079	927.72	0.00687		928.3	-0.00232	928.335	-0.00118	928.32	-0.000835113
927.89	0.00924	927.71	0.00808	927.745	0.00793	927.73	0.00699		928.31	-0.00236	928.345	-0.00131	928.33	-0.000929446
927.9	0.00939	927.72	0.00813	927.755	0.00795	927.74	0.00712		928.32	-0.00239	928.355	-0.00144	928.34	-0.00101
927.91	0.00954	927.73	0.00818	927.765	0.00797	927.75	0.00723		928.33	-0.00243	928.365	-0.00157	928.35	-0.00109
927.92	0.00969	927.74	0.0082	927.775	0.00798	927.76	0.00739		928.34	-0.00241	928.375	-0.00172	928.36	-0.00119
927.93	0.00982	927.75	0.00819	927.785	0.00799	927.77	0.00754		928.35	-0.0024	928.385	-0.00183	928.37	-0.0013
927.94	0.00994	927.76	0.00825	927.795	0.008	927.78	0.00766		928.36	-0.00239	928.395	-0.00194	928.38	-0.00135
927.95	0.01003	927.77	0.0083	927.805	0.00803	927.79	0.00777		928.37	-0.00237	928.405	-0.002	928.39	-0.00138
927.96	0.0101	927.78	0.00837	927.815	0.00807	927.8	0.0079		928.38	-0.00232	928.415	-0.00203	928.4	-0.00139
927.97	0.0102	927.79	0.0084	927.825	0.00812	927.81	0.00802		928.39	-0.00229	928.425	-0.00208	928.41	-0.00144
927.98	0.0103	927.8	0.00842	927.835	0.00821	927.82	0.00814		928.4	-0.00226	928.435	-0.00209	928.42	-0.0015
927.99	0.01038	927.81	0.00846	927.845	0.00827	927.83	0.00826		928.41	-0.00223	928.445	-0.00212	928.43	-0.00154
928	0.01047	927.82	0.00854	927.855	0.00835	927.84	0.0084		928.42	-0.00217	928.455	-0.00212	928.44	-0.00154
928.01	0.01055	927.83	0.00863	927.865	0.00846	927.85	0.00852		928.43	-0.00213	928.465	-0.00209	928.45	-0.00153
928.02	0.01063	927.84	0.00873	927.875	0.00864	927.86	0.00862		928.44	-0.00212	928.475	-0.002	928.46	-0.00152
928.03	0.01071	927.85	0.00884	927.885	0.00885	927.87	0.00872		928.45	-0.00209	928.485	-0.00186	928.47	-0.00149
928.04	0.01077	927.86	0.00898	927.895	0.00903	927.88	0.00883		928.46	-0.00203	928.495	-0.00174	928.48	-0.00143
928.05	0.01083	927.87	0.00913	927.905	0.0092	927.89	0.00893		928.47	-0.00199	928.505	-0.00163	928.49	-0.00136
928.06	0.0109	927.88	0.00921	927.915	0.00938	927.9	0.00903		928.48	-0.00196	928.515	-0.00152	928.5	-0.00135
928.07	0.01097	927.89	0.00931	927.925	0.00957	927.91	0.00912		928.49	-0.00194	928.525	-0.00141	928.51	-0.00133
928.08	0.01106	927.9	0.00946	927.935	0.00976	927.92	0.00923		928.5	-0.00193	928.535	-0.0013	928.52	-0.00128
928.09	0.01114	927.91	0.00961	927.945	0.00992	927.93	0.00932		928.51	-0.00191	928.545	-0.00122	928.53	-0.00123
928.1	0.01121	927.92	0.00975	927.955	0.01005	927.94	0.0094		928.52	-0.0019	928.555	-0.00116	928.54	-0.00117
928.11	0.01128	927.93	0.00989	927.965	0.01018	927.95	0.00947		928.53	-0.0019	928.565	-0.0011	928.55	-0.00111
928.12	0.01136	927.94	0.01004	927.975	0.01033	927.96	0.00952		928.54	-0.00194	928.575	-0.00104	928.56	-0.00106
928.13	0.01147	927.95	0.01019	927.985	0.01047	927.97	0.00956		928.55	-0.00201	928.585	-0.00101	928.57	-0.00103
928.14	0.01161	927.96	0.01038	927.995	0.01055	927.98	0.00962		928.56	-0.00209	928.595	-0.00106	928.58	-0.000982879
928.15	0.01174	927.97	0.01051	928.005	0.01061	927.99	0.0097		928.57	-0.00214	928.605	-0.00113	928.59	-0.000982049
928.16	0.01189	927.98	0.01065	928.015	0.01067	928	0.00978		928.58	-0.00222	928.615	-0.00123	928.6	-0.000990916
928.17	0.01206	927.99	0.01078	928.025	0.01073	928.01	0.00987		928.59	-0.0023	928.625	-0.00133	928.61	-0.00103
928.18	0.01221	928	0.01092	928.035	0.01082	928.02	0.00996		928.6	-0.00237	928.635	-0.00139	928.62	-0.00103
928.19	0.01237	928.01	0.01108	928.045	0.01089	928.03	0.01006		928.61	-0.00243	928.645	-0.00148	928.63	-0.00103
928.2	0.01253	928.02	0.01123	928.055	0.01097	928.04	0.01017		928.62	-0.00248	928.655	-0.00156	928.64	-0.00104
928.21	0.0127	928.03	0.01132	928.065	0.01105	928.05	0.01027		928.63	-0.00255	928.665	-0.00165	928.65	-0.00111
928.22	0.01288	928.04	0.01141	928.075	0.01113	928.06	0.01039		928.64	-0.00261	928.675	-0.00175	928.66	-0.00117
928.23	0.01306	928.05	0.01154	928.085	0.01118	928.07	0.01053		928.65	-0.00266	928.685	-0.00188	928.67	-0.00122
928.24	0.01324	928.06	0.01168	928.095	0.01121	928.08	0.01064		928.66	-0.00274	928.695	-0.00203	928.68	-0.00125
928.25	0.0134	928.07	0.01182	928.105	0.01126	928.09	0.01072		928.67	-0.00281	928.705	-0.00213	928.69	-0.00126
928.26	0.01354	928.08	0.01197	928.115	0.01132	928.1	0.01081		928.68	-0.00287	928.715	-0.00223	928.7	-0.00126
928.27	0.01368	928.09	0.01214	928.125	0.01136	928.11	0.01093		928.69	-0.0029	928.725	-0.00232	928.71	-0.00124
928.28	0.01384	928.1	0.01227	928.135	0.01142	928.12	0.01103		928.7	-0.00295	928.735	-0.00241	928.72	-0.00125
928.29	0.01399	928.11	0.0124	928.145	0.01151	928.13	0.01113		928.71	-0.00301	928.745	-0.00248	928.73	-0.00127
928.3	0.01412	928.12	0.01256	928.155	0.01161	928.14	0.01124		928.72	-0.00302	928.755	-0.00251	928.74	-0.00125
928.31	0.01425	928.13	0.01274	928.165	0.01171	928.15	0.01135		928.73	-0.00304	928.765	-0.00253	928.75	-0.00121
928.32	0.01437	928.14	0.01294	928.175	0.01184	928.16	0.01146		928.74	-0.00306	928.775	-0.00254	928.76	-0.00115
928.33	0.01449	928.15	0.01315	928.185	0.01194	928.17	0.01159		928.75	-0.00305	928.785	-0.00255	928.77	-0.00107
928.34	0.0146	928.16	0.01336	928.195	0.01204	928.18	0.01171		928.76	-0.00303	928.795	-0.00256	928.78	-0.000989297
928.35	0.0147	928.17	0.01357	928.205	0.01222	928.19	0.01182		928.77	-0.00302	928.805	-0.00247	928.79	-0.000903786
928.36	0.01481	928.18	0.01378	928.215	0.01242	928.2	0.01191		928.78	-0.00304	928.815	-0.00239	928.8	-0.000821434
928.37	0.01493	928.19	0.014	928.225	0.01259	928.21	0.01199		928.79	-0.00308	928.825	-0.00234	928.81	-0.00074106
928.38	0.01507	928.2	0.0142	928.235	0.01274	928.22	0.01211		928.8	-0.0031	928.835	-0.00233	928.82	-0.000694958
928.39	0.01521	928.21	0.01437	928.245	0.01286	928.23	0.01225		928.81	-0.0031	928.845	-0.00235	928.83	-0.000666418
928.4	0.01533	928.22	0.01452	928.255	0.01296	928.24	0.01238		928.82	-0.0031	928.855	-0.00237	928.84	-0.000649672
928.41	0.01548	928.23	0.01466	928.265	0.01307	928.25	0.01247		928.83	-0.00316	928.865	-0.00241	928.85	-0.00065467
928.42	0.01564	928.24	0.01482	928.275	0.01319	928.26	0.01258		928.84	-0.00322	928.875	-0.00246	928.86	-0.000661302
928.43	0.01583	928.25	0.01494	928.285	0.01328	928.27	0.0127		928.85	-0.00328	928.885	-0.00255	928.87	-0.000716325
928.44	0.01602	928.26	0.015	928.295	0.01337	928.28	0.01282		928.86	-0.00336	928.895	-0.00265	928.88	-0.000812562
928.45	0.01621	928.27	0.01508	928.305	0.01346	928.29	0.01298		928.87	-0.00339	928.905	-0.00275	928.89	-0.00090136
928.46	0.0164	928.28	0.01515	928.315	0.01354	928.3	0.01314		928.88	-0.00341	928.915	-0.00285	928.9	-0.000998365
928.47	0.01659	928.29	0.01518	928.325	0.01363	928.31	0.01332		928.89	-0.00344	928.925	-0.00296	928.91	-0.00113
928.48	0.0168	928.3	0.01523	928.335	0.01373	928.32	0.01349		928.9	-0.00348	928.935	-0.00308	928.92	-0.00126
928.49	0.01702	928.31	0.0153	928.345	0.01381	928.33	0.01369		928.91	-0.0035	928.945	-0.0032	928.93	-0.00137
928.5	0.01723	928.32	0.01538	928.355	0.0139	928.34	0.01391		928.92	-0.00349	928.955	-0.00334	928.94	-0.00149
928.51	0.01747	928.33	0.01542	928.365	0.01401	928.35	0.01413		928.93	-0.00351	928.965	-0.00346	928.95	-0.00164
928.52	0.01772	928.34	0.01544	928.375	0.01417	928.36	0.01432		928.94	-0.00358	928.975	-0.00356	928.96	-0.00183
928.53	0.01798	928.35	0.01549	928.385	0.01436	928.37	0.01449		928.95	-0.00366	928.985	-0.00362	928.97	-0.00199
928.54	0.01824	928.36	0.01559	928.395	0.01459	928.38	0.01468		928.96	-0.00374	928.995	-0.00365	928.98	-0.00212
928.55	0.0185	928.37	0.01578	928.405	0.01485	928.39	0.01486		928.97	-0.00383	929.005	-0.00366	928.99	-0.00218
928.56	0.01876	928.38	0.01595	928.415	0.01508	928.4	0.01502		928.98	-0.00393	929.015	-0.00368	929	-0.00225
928.57	0.01899	928.39	0.01608	928.425	0.0153	928.41	0.01518		928.99	-0.00399	929.025	-0.00369	929.01	-0.00232
928.58	0.01921	928.4	0.01624	928.435	0.01553	928.42	0.01539		929	-0.00402	929.035	-0.00368	929.02	-0.00237
928.59	0.01942	928.41	0.01643	928.445	0.01574	928.43	0.01559		929.01	-0.00402	929.045	-0.00368	929.03	-0.00239
928.6	0.01963	928.42	0.01665	928.455	0.01596	928.44	0.01579		929.02	-0.00404	929.055	-0.00367	929.04	-0.00238
928.61	0.01986	928.43	0.01688	928.465	0.01623	928.45	0.01599		929.03	-0.00406	929.065	-0.00363	929.05	-0.00239
928.62	0.02008	928.44	0.01708	928.475	0.0165	928.46	0.01622		929.04	-0.00406	929.075	-0.00358	929.06	-0.00241
928.63	0.02029	928.45	0.01724	928.485	0.01673	928.47	0.01643		929.05	-0.00405	929.085	-0.00356	929.07	-0.00244
928.64	0.02048	928.46	0.01747	928.495	0.01696	928.48	0.01664		929.06	-0.00404	929.095	-0.00353	929.08	-0.00241
928.65	0.02067	928.47	0.01778	928.505	0.01718	928.49	0.0168		929.07	-0.00407	929.105	-0.00349	929.09	-0.00231
928.66	0.02087	928.48	0.01811	928.515	0.01744	928.5	0.01695		929.08	-0.00412	929.115	-0.00344	929.1	-0.00221
928.67	0.02109	928.49	0.01841	928.525	0.01771	928.51	0.01713		929.09	-0.00415	929.125	-0.00338	929.11	-0.00214
928.68	0.02131	928.5	0.01872	928.535	0.01798	928.52	0.01731		929.1	-0.0042	929.135	-0.00333	929.12	-0.00207
928.69	0.02153	928.51	0.019	928.545	0.01825	928.53	0.0175		929.11	-0.00423	929.145	-0.00328	929.13	-0.00202
928.7	0.02175	928.52	0.01926	928.555	0.01849	928.54	0.0177		929.12	-0.00425	929.155	-0.00326	929.14	-0.00199
928.71	0.02197	928.53	0.01953	928.565	0.01872	928.55	0.01787		929.13	-0.0043	929.165	-0.00325	929.15	-0.00195
928.72	0.02221	928.54	0.0198	928.575	0.01894	928.56	0.01803		929.14	-0.00438	929.175	-0.00327	929.16	-0.00193
928.73	0.02247	928.55	0.02005	928.585	0.01915	928.57	0.01822		929.15	-0.00446	929.185	-0.00332	929.17	-0.00194
928.74	0.02275	928.56	0.02028	928.595	0.01931	928.58	0.0184		929.16	-0.00456	929.195	-0.00344	929.18	-0.00197
928.75	0.023	928.57	0.02049	928.605	0.01944	928.59	0.01856		929.17	-0.00466	929.205	-0.00356	929.19	-0.00201
928.76	0.02324	928.58	0.02065	928.615	0.01954	928.6	0.01875		929.18	-0.00472	929.215	-0.00371	929.2	-0.00207
928.77	0.02352	928.59	0.02083	928.625	0.01964	928.61	0.01896		929.19	-0.00479	929.225	-0.00388	929.21	-0.00216
928.78	0.02383	928.6	0.02102	928.635	0.01976	928.62	0.01919		929.2	-0.00487	929.235	-0.00407	929.22	-0.00225
928.79	0.02414	928.61	0.02119	928.645	0.01989	928.63	0.01939		929.21	-0.00498	929.245	-0.00425	929.23	-0.00235
928.8	0.02443	928.62	0.02134	928.655	0.02002	928.64	0.01957		929.22	-0.0051	929.255	-0.00441	929.24	-0.00247
928.81	0.02471	928.63	0.02148	928.665	0.02016	928.65	0.01975		929.23	-0.00521	929.265	-0.00456	929.25	-0.00259
928.82	0.02501	928.64	0.02161	928.675	0.02029	928.66	0.01995		929.24	-0.00531	929.275	-0.00472	929.26	-0.00272
928.83	0.02532	928.65	0.02178	928.685	0.02044	928.67	0.02016		929.25	-0.00541	929.285	-0.00488	929.27	-0.00283
928.84	0.02564	928.66	0.02203	928.695	0.02062	928.68	0.02036		929.26	-0.00555	929.295	-0.00502	929.28	-0.00288
928.85	0.02597	928.67	0.02229	928.705	0.02083	928.69	0.02056		929.27	-0.00568	929.305	-0.00514	929.29	-0.00295
928.86	0.02628	928.68	0.0225	928.715	0.02105	928.7	0.02079		929.28	-0.00576	929.315	-0.00522	929.3	-0.00302
928.87	0.02658	928.69	0.02267	928.725	0.02127	928.71	0.02101		929.29	-0.00585	929.325	-0.00531	929.31	-0.00313
928.88	0.02691	928.7	0.02288	928.735	0.0215	928.72	0.02123		929.3	-0.00596	929.335	-0.00541	929.32	-0.00323
928.89	0.02725	928.71	0.02313	928.745	0.02175	928.73	0.02149		929.31	-0.00605	929.345	-0.0055	929.33	-0.00329
928.9	0.02757	928.72	0.0234	928.755	0.02203	928.74	0.02178		929.32	-0.00609	929.355	-0.00554	929.34	-0.00334
928.91	0.02789	928.73	0.02378	928.765	0.02232	928.75	0.02202		929.33	-0.00617	929.365	-0.00557	929.35	-0.00329
928.92	0.02821	928.74	0.02413	928.775	0.02263	928.76	0.02223		929.34	-0.00627	929.375	-0.00558	929.36	-0.00327
928.93	0.02851	928.75	0.02448	928.785	0.02295	928.77	0.02245		929.35	-0.00636	929.385	-0.00556	929.37	-0.00322
928.94	0.0288	928.76	0.02487	928.795	0.02326	928.78	0.0227		929.36	-0.00641	929.395	-0.00554	929.38	-0.00314
928.95	0.02908	928.77	0.02526	928.805	0.02358	928.79	0.02298		929.37	-0.00641	929.405	-0.0055	929.39	-0.00306
928.96	0.02938	928.78	0.02565	928.815	0.02391	928.8	0.02327		929.38	-0.00642	929.415	-0.00547	929.4	-0.00299
928.97	0.0297	928.79	0.026	928.825	0.02427	928.81	0.02354		929.39	-0.00647	929.425	-0.00543	929.41	-0.00296
928.98	0.03	928.8	0.02632	928.835	0.02465	928.82	0.0238		929.4	-0.00651	929.435	-0.00535	929.42	-0.00295
928.99	0.03031	928.81	0.02663	928.845	0.02505	928.83	0.02409		929.41	-0.00652	929.445	-0.00526	929.43	-0.00295
929	0.03063	928.82	0.02692	928.855	0.02544	928.84	0.02439		929.42	-0.00655	929.455	-0.00519	929.44	-0.00297
929.01	0.03097	928.83	0.02721	928.865	0.02583	928.85	0.02465		929.43	-0.00664	929.465	-0.00515	929.45	-0.00301
929.02	0.03133	928.84	0.0275	928.875	0.02619	928.86	0.02491		929.44	-0.00675	929.475	-0.00514	929.46	-0.00307
929.03	0.0317	928.85	0.0278	928.885	0.02655	928.87	0.02517		929.45	-0.00686	929.485	-0.00516	929.47	-0.00312
929.04	0.03207	928.86	0.02809	928.895	0.02688	928.88	0.02542		929.46	-0.00697	929.495	-0.00519	929.48	-0.00318
929.05	0.0324	928.87	0.02835	928.905	0.0272	928.89	0.0257		929.47	-0.00704	929.505	-0.0052	929.49	-0.00324
929.06	0.03275	928.88	0.0286	928.915	0.02751	928.9	0.02599		929.48	-0.0071	929.515	-0.00524	929.5	-0.00332
929.07	0.03313	928.89	0.02884	928.925	0.02782	928.91	0.02628		929.49	-0.0072	929.525	-0.00532	929.51	-0.00343
929.08	0.03353	928.9	0.02911	928.935	0.02811	928.92	0.02659		929.5	-0.00729	929.535	-0.00542	929.52	-0.00354
929.09	0.03393	928.91	0.02934	928.945	0.0284	928.93	0.02691		929.51	-0.00738	929.545	-0.00553	929.53	-0.00367
929.1	0.03434	928.92	0.02956	928.955	0.02869	928.94	0.02722		929.52	-0.00748	929.555	-0.00565	929.54	-0.00382
929.11	0.03476	928.93	0.02978	928.965	0.02894	928.95	0.02749		929.53	-0.00764	929.565	-0.00582	929.55	-0.00399
929.12	0.03522	928.94	0.02994	928.975	0.02918	928.96	0.02778		929.54	-0.00782	929.575	-0.00605	929.56	-0.00423
929.13	0.03568	928.95	0.03013	928.985	0.02945	928.97	0.02808		929.55	-0.00799	929.585	-0.00623	929.57	-0.00444
929.14	0.03616	928.96	0.03037	928.995	0.02974	928.98	0.02838		929.56	-0.00816	929.595	-0.00642	929.58	-0.00463
929.15	0.03665	928.97	0.03065	929.005	0.03008	928.99	0.02869		929.57	-0.00836	929.605	-0.00657	929.59	-0.0048
929.16	0.03718	928.98	0.031	929.015	0.03042	929	0.02897		929.58	-0.00862	929.615	-0.00676	929.6	-0.00495
929.17	0.03774	928.99	0.03133	929.025	0.03079	929.01	0.02928		929.59	-0.00888	929.625	-0.00694	929.61	-0.00513
929.18	0.03832	929	0.03168	929.035	0.03118	929.02	0.02962		929.6	-0.00914	929.635	-0.00714	929.62	-0.00531
929.19	0.0389	929.01	0.03206	929.045	0.03156	929.03	0.02995		929.61	-0.00941	929.645	-0.00734	929.63	-0.00547
929.2	0.0395	929.02	0.03247	929.055	0.03191	929.04	0.03026		929.62	-0.0097	929.655	-0.00759	929.64	-0.00563
929.21	0.0401	929.03	0.03291	929.065	0.03226	929.05	0.03057		929.63	-0.01	929.665	-0.00783	929.65	-0.00575
929.22	0.04071	929.04	0.03337	929.075	0.03264	929.06	0.03094		929.64	-0.01026	929.675	-0.00807	929.66	-0.00587
929.23	0.04135	929.05	0.03386	929.085	0.03302	929.07	0.03131		929.65	-0.01054	929.685	-0.00833	929.67	-0.00599
929.24	0.04201	929.06	0.03437	929.095	0.03345	929.08	0.03167		929.66	-0.01085	929.695	-0.00856	929.68	-0.00611
929.25	0.0427	929.07	0.03489	929.105	0.03391	929.09	0.03205		929.67	-0.01118	929.705	-0.00878	929.69	-0.00624
929.26	0.04344	929.08	0.03543	929.115	0.0344	929.1	0.03242		929.68	-0.01156	929.715	-0.00904	929.7	-0.00641
929.27	0.04421	929.09	0.03597	929.125	0.03491	929.11	0.03278		929.69	-0.012	929.725	-0.00929	929.71	-0.00659
929.28	0.04501	929.1	0.03652	929.135	0.03544	929.12	0.03316		929.7	-0.01244	929.735	-0.00957	929.72	-0.00679
929.29	0.04582	929.11	0.03709	929.145	0.03599	929.13	0.03357		929.71	-0.01286	929.745	-0.00984	929.73	-0.00699
929.3	0.04666	929.12	0.03768	929.155	0.03655	929.14	0.034		929.72	-0.01329	929.755	-0.01011	929.74	-0.00719
929.31	0.04752	929.13	0.03826	929.165	0.03709	929.15	0.03445		929.73	-0.01372	929.765	-0.01043	929.75	-0.00741
929.32	0.0484	929.14	0.03883	929.175	0.03767	929.16	0.0349		929.74	-0.01418	929.775	-0.01073	929.76	-0.00765
929.33	0.04929	929.15	0.03939	929.185	0.03831	929.17	0.0354		929.75	-0.01459	929.785	-0.01099	929.77	-0.00793
929.34	0.05023	929.16	0.03991	929.195	0.03892	929.18	0.03594		929.76	-0.01501	929.795	-0.01132	929.78	-0.00826
929.35	0.0512	929.17	0.04041	929.205	0.03951	929.19	0.03648		929.77	-0.01546	929.805	-0.0117	929.79	-0.00863
929.36	0.05217	929.18	0.04089	929.215	0.04005	929.2	0.03705		929.78	-0.01587	929.815	-0.01212	929.8	-0.00902
929.37	0.05315	929.19	0.04133	929.225	0.04062	929.21	0.03767		929.79	-0.01625	929.825	-0.01253	929.81	-0.00946
929.38	0.05414	929.2	0.04177	929.235	0.04119	929.22	0.03828		929.8	-0.01665	929.835	-0.01295	929.82	-0.0099
929.39	0.05515	929.21	0.04221	929.245	0.04176	929.23	0.03893		929.81	-0.01703	929.845	-0.0134	929.83	-0.01035
929.4	0.05617	929.22	0.04266	929.255	0.04234	929.24	0.03963		929.82	-0.01737	929.855	-0.01383	929.84	-0.01081
929.41	0.05719	929.23	0.04314	929.265	0.04294	929.25	0.04038		929.83	-0.01765	929.865	-0.01425	929.85	-0.01124
929.42	0.05824	929.24	0.04361	929.275	0.04356	929.26	0.04119		929.84	-0.01791	929.875	-0.01468	929.86	-0.01171
929.43	0.05934	929.25	0.0441	929.285	0.04421	929.27	0.04202		929.85	-0.01819	929.885	-0.01512	929.87	-0.01219
929.44	0.06044	929.26	0.04464	929.295	0.04495	929.28	0.04285		929.86	-0.01847	929.895	-0.0155	929.88	-0.01264
929.45	0.06154	929.27	0.04517	929.305	0.0457	929.29	0.04372		929.87	-0.01871	929.905	-0.01584	929.89	-0.0131
929.46	0.06263	929.28	0.0457	929.315	0.04649	929.3	0.0446		929.88	-0.01894	929.915	-0.01614	929.9	-0.01354
929.47	0.06372	929.29	0.04624	929.325	0.04732	929.31	0.04546		929.89	-0.01917	929.925	-0.0164	929.91	-0.01399
929.48	0.06481	929.3	0.04687	929.335	0.04816	929.32	0.04636		929.9	-0.01937	929.935	-0.01665	929.92	-0.01435
929.49	0.06587	929.31	0.04761	929.345	0.04902	929.33	0.04727		929.91	-0.01953	929.945	-0.01685	929.93	-0.01461
929.5	0.06697	929.32	0.04835	929.355	0.04989	929.34	0.04819		929.92	-0.01972	929.955	-0.01708	929.94	-0.01489
929.51	0.06809	929.33	0.04911	929.365	0.05079	929.35	0.04911		929.93	-0.01993	929.965	-0.0173	929.95	-0.01519
929.52	0.06924	929.34	0.04991	929.375	0.05174	929.36	0.05003		929.94	-0.02017	929.975	-0.01749	929.96	-0.01546
929.53	0.07042	929.35	0.05077	929.385	0.05274	929.37	0.05098		929.95	-0.02042	929.985	-0.01769	929.97	-0.01572
929.54	0.07162	929.36	0.05171	929.395	0.05374	929.38	0.0519		929.96	-0.0207	929.995	-0.01787	929.98	-0.01592
929.55	0.07282	929.37	0.05273	929.405	0.05477	929.39	0.05284		929.97	-0.02098	930.005	-0.01805	929.99	-0.01607
929.56	0.07406	929.38	0.05379	929.415	0.05583	929.4	0.05381		929.98	-0.02126	930.015	-0.01822	930	-0.01621
929.57	0.07534	929.39	0.05487	929.425	0.05694	929.41	0.05477		929.99	-0.0216	930.025	-0.01841	930.01	-0.01638
929.58	0.07666	929.4	0.05599	929.435	0.05802	929.42	0.05571		930	-0.022	930.035	-0.01864	930.02	-0.01654
929.59	0.07804	929.41	0.05718	929.445	0.05906	929.43	0.05667		930.01	-0.02243	930.045	-0.01898	930.03	-0.01669
929.6	0.07943	929.42	0.05839	929.455	0.06012	929.44	0.05759		930.02	-0.02293	930.055	-0.01931	930.04	-0.01683
929.61	0.08087	929.43	0.05965	929.465	0.06122	929.45	0.05849		930.03	-0.0235	930.065	-0.01965	930.05	-0.01698
929.62	0.08235	929.44	0.06092	929.475	0.06234	929.46	0.05937		930.04	-0.02413	930.075	-0.02001	930.06	-0.01714
929.63	0.08388	929.45	0.06226	929.485	0.06348	929.47	0.06022		930.05	-0.02485	930.085	-0.0204	930.07	-0.0173
929.64	0.08544	929.46	0.0636	929.495	0.06465	929.48	0.06109		930.06	-0.02556	930.095	-0.02078	930.08	-0.01747
929.65	0.08701	929.47	0.06488	929.505	0.06575	929.49	0.06199		930.07	-0.02627	930.105	-0.02126	930.09	-0.0177
929.66	0.08862	929.48	0.0662	929.515	0.06679	929.5	0.06289		930.08	-0.02702	930.115	-0.02183	930.1	-0.01793
929.67	0.09028	929.49	0.06756	929.525	0.06779	929.51	0.06376		930.09	-0.02784	930.125	-0.02249	930.11	-0.01817
929.68	0.092	929.5	0.06894	929.535	0.06878	929.52	0.06467		930.1	-0.02869	930.135	-0.02322	930.12	-0.01845
929.69	0.09376	929.51	0.07026	929.545	0.06979	929.53	0.06564		930.11	-0.02953	930.145	-0.02396	930.13	-0.0188
929.7	0.09554	929.52	0.07151	929.555	0.07083	929.54	0.06662		930.12	-0.03037	930.155	-0.02471	930.14	-0.01923
929.71	0.09734	929.53	0.07277	929.565	0.07187	929.55	0.06762		930.13	-0.03121	930.165	-0.02547	930.15	-0.01966
929.72	0.09915	929.54	0.07403	929.575	0.07291	929.56	0.06864		930.14	-0.03204	930.175	-0.02624	930.16	-0.02009
929.73	0.10098	929.55	0.07529	929.585	0.07394	929.57	0.06967		930.15	-0.03288	930.185	-0.02704	930.17	-0.02055
929.74	0.10283	929.56	0.07655	929.595	0.075	929.58	0.07074		930.16	-0.03369	930.195	-0.02783	930.18	-0.02102
929.75	0.10472	929.57	0.07777	929.605	0.07614	929.59	0.07188		930.17	-0.03448	930.205	-0.02858	930.19	-0.02156
929.76	0.10664	929.58	0.07899	929.615	0.07733	929.6	0.07301		930.18	-0.03532	930.215	-0.02931	930.2	-0.02212
929.77	0.10858	929.59	0.08022	929.625	0.07852	929.61	0.07412		930.19	-0.03619	930.225	-0.03006	930.21	-0.02269
929.78	0.11054	929.6	0.08146	929.635	0.07972	929.62	0.07527		930.2	-0.03703	930.235	-0.03082	930.22	-0.02327
929.79	0.1125	929.61	0.0827	929.645	0.08098	929.63	0.07648		930.21	-0.03783	930.245	-0.03153	930.23	-0.02384
929.8	0.11445	929.62	0.08392	929.655	0.08233	929.64	0.0777		930.22	-0.03859	930.255	-0.03212	930.24	-0.02443
929.81	0.11641	929.63	0.08515	929.665	0.08372	929.65	0.07896		930.23	-0.03933	930.265	-0.0327	930.25	-0.02501
929.82	0.11841	929.64	0.08641	929.675	0.08511	929.66	0.08026		930.24	-0.04006	930.275	-0.03329	930.26	-0.0256
929.83	0.12042	929.65	0.08772	929.685	0.08655	929.67	0.0816		930.25	-0.04077	930.285	-0.03388	930.27	-0.02616
929.84	0.12245	929.66	0.08905	929.695	0.08798	929.68	0.08298		930.26	-0.04144	930.295	-0.03446	930.28	-0.02672
929.85	0.1245	929.67	0.09041	929.705	0.08941	929.69	0.0844		930.27	-0.0421	930.305	-0.03508	930.29	-0.02727
929.86	0.1266	929.68	0.09185	929.715	0.09093	929.7	0.08582		930.28	-0.04282	930.315	-0.03567	930.3	-0.0278
929.87	0.12878	929.69	0.09331	929.725	0.09251	929.71	0.08725		930.29	-0.04361	930.325	-0.03628	930.31	-0.02838
929.88	0.13103	929.7	0.0948	929.735	0.09412	929.72	0.0888		930.3	-0.04434	930.335	-0.03691	930.32	-0.02899
929.89	0.13333	929.71	0.09633	929.745	0.09577	929.73	0.09039		930.31	-0.04508	930.345	-0.03756	930.33	-0.0296
929.9	0.13566	929.72	0.09792	929.755	0.09743	929.74	0.09198		930.32	-0.04587	930.355	-0.03824	930.34	-0.0302
929.91	0.13805	929.73	0.09955	929.765	0.09913	929.75	0.0936		930.33	-0.04667	930.365	-0.03892	930.35	-0.0308
929.92	0.14051	929.74	0.1013	929.775	0.10088	929.76	0.09526		930.34	-0.04752	930.375	-0.03963	930.36	-0.03137
929.93	0.14304	929.75	0.10312	929.785	0.10269	929.77	0.09692		930.35	-0.04843	930.385	-0.04035	930.37	-0.03194
929.94	0.14564	929.76	0.10506	929.795	0.10457	929.78	0.09863		930.36	-0.04936	930.395	-0.04107	930.38	-0.03246
929.95	0.14827	929.77	0.1071	929.805	0.10645	929.79	0.10041		930.37	-0.05025	930.405	-0.04182	930.39	-0.03294
929.96	0.15096	929.78	0.10927	929.815	0.1083	929.8	0.10224		930.38	-0.05115	930.415	-0.04266	930.4	-0.03335
929.97	0.15372	929.79	0.11149	929.825	0.11015	929.81	0.10418		930.39	-0.05202	930.425	-0.04357	930.41	-0.03378
929.98	0.15656	929.8	0.11376	929.835	0.11206	929.82	0.10624		930.4	-0.05283	930.435	-0.04449	930.42	-0.03423
929.99	0.15943	929.81	0.11607	929.845	0.11403	929.83	0.10836		930.41	-0.05363	930.445	-0.04541	930.43	-0.03469
930	0.16237	929.82	0.11841	929.855	0.11602	929.84	0.11051		930.42	-0.05445	930.455	-0.04635	930.44	-0.03517
930.01	0.16539	929.83	0.12078	929.865	0.11803	929.85	0.11274		930.43	-0.05528	930.465	-0.04736	930.45	-0.0357
930.02	0.1685	929.84	0.12322	929.875	0.12006	929.86	0.11502		930.44	-0.05616	930.475	-0.04845	930.46	-0.03623
930.03	0.17172	929.85	0.12572	929.885	0.12212	929.87	0.11732		930.45	-0.05711	930.485	-0.04959	930.47	-0.0368
930.04	0.17501	929.86	0.12826	929.895	0.12425	929.88	0.11968		930.46	-0.05809	930.495	-0.05075	930.48	-0.0374
930.05	0.17833	929.87	0.13086	929.905	0.12644	929.89	0.12208		930.47	-0.05907	930.505	-0.05189	930.49	-0.03798
930.06	0.18171	929.88	0.13353	929.915	0.12867	929.9	0.12449		930.48	-0.06008	930.515	-0.05304	930.5	-0.03854
930.07	0.18512	929.89	0.1362	929.925	0.13093	929.91	0.127		930.49	-0.06103	930.525	-0.05419	930.51	-0.03913
930.08	0.18852	929.9	0.13888	929.935	0.13324	929.92	0.12962		930.5	-0.06184	930.535	-0.05528	930.52	-0.03972
930.09	0.19193	929.91	0.14163	929.945	0.13559	929.93	0.13229		930.51	-0.06262	930.545	-0.05634	930.53	-0.04024
930.1	0.19532	929.92	0.14442	929.955	0.13799	929.94	0.13503		930.52	-0.0633	930.555	-0.05732	930.54	-0.04071
930.11	0.19873	929.93	0.14722	929.965	0.14044	929.95	0.13791		930.53	-0.06386	930.565	-0.05829	930.55	-0.04121
930.12	0.20215	929.94	0.15002	929.975	0.1429	929.96	0.14087		930.54	-0.06435	930.575	-0.05925	930.56	-0.0417
930.13	0.20556	929.95	0.15277	929.985	0.14549	929.97	0.14385		930.55	-0.06479	930.585	-0.06006	930.57	-0.04223
930.14	0.20895	929.96	0.15555	929.995	0.14823	929.98	0.14693		930.56	-0.06512	930.595	-0.06072	930.58	-0.04272
930.15	0.21233	929.97	0.15826	930.005	0.15109	929.99	0.15008		930.57	-0.06536	930.605	-0.06124	930.59	-0.04325
930.16	0.21571	929.98	0.16093	930.015	0.15405	930	0.15322		930.58	-0.06561	930.615	-0.06166	930.6	-0.04382
930.17	0.21906	929.99	0.16355	930.025	0.15709	930.01	0.15637		930.59	-0.06583	930.625	-0.06197	930.61	-0.04441
930.18	0.22238	930	0.16618	930.035	0.16016	930.02	0.15952		930.6	-0.06601	930.635	-0.06222	930.62	-0.04496
930.19	0.22565	930.01	0.16882	930.045	0.16325	930.03	0.1627		930.61	-0.0661	930.645	-0.0624	930.63	-0.04546
930.2	0.22888	930.02	0.17149	930.055	0.16642	930.04	0.16594		930.62	-0.06608	930.655	-0.06245	930.64	-0.04591
930.21	0.23207	930.03	0.1742	930.065	0.16965	930.05	0.16921		930.63	-0.066	930.665	-0.06242	930.65	-0.0463
930.22	0.23522	930.04	0.17696	930.075	0.17293	930.06	0.17255		930.64	-0.0658	930.675	-0.06229	930.66	-0.04661
930.23	0.23833	930.05	0.17974	930.085	0.17628	930.07	0.17591		930.65	-0.06554	930.685	-0.06205	930.67	-0.04687
930.24	0.24136	930.06	0.18251	930.095	0.17971	930.08	0.17925		930.66	-0.06522	930.695	-0.06166	930.68	-0.04708
930.25	0.24435	930.07	0.18534	930.105	0.18323	930.09	0.18255		930.67	-0.06489	930.705	-0.06112	930.69	-0.04721
930.26	0.24734	930.08	0.1882	930.115	0.18682	930.1	0.18583		930.68	-0.06458	930.715	-0.06052	930.7	-0.04731
930.27	0.2503	930.09	0.19105	930.125	0.1904	930.11	0.1891		930.69	-0.06426	930.725	-0.0599	930.71	-0.0474
930.28	0.25325	930.1	0.19396	930.135	0.19398	930.12	0.19231		930.7	-0.06399	930.735	-0.05928	930.72	-0.04744
930.29	0.25621	930.11	0.19694	930.145	0.19756	930.13	0.19542		930.71	-0.06383	930.745	-0.05865	930.73	-0.04742
930.3	0.25914	930.12	0.19999	930.155	0.20115	930.14	0.19848		930.72	-0.06369	930.755	-0.05799	930.74	-0.04732
930.31	0.26207	930.13	0.20307	930.165	0.20471	930.15	0.20147		930.73	-0.06363	930.765	-0.05737	930.75	-0.0472
930.32	0.26499	930.14	0.20632	930.175	0.20823	930.16	0.20432		930.74	-0.06371	930.775	-0.05677	930.76	-0.04694
930.33	0.26791	930.15	0.20979	930.185	0.21172	930.17	0.20708		930.75	-0.06388	930.785	-0.05619	930.77	-0.04649
930.34	0.27084	930.16	0.2135	930.195	0.21509	930.18	0.20978		930.76	-0.06411	930.795	-0.05575	930.78	-0.04587
930.35	0.27376	930.17	0.21743	930.205	0.21834	930.19	0.21242		930.77	-0.06441	930.805	-0.05542	930.79	-0.04507
930.36	0.27669	930.18	0.22155	930.215	0.22149	930.2	0.21499		930.78	-0.06478	930.815	-0.0552	930.8	-0.04411
930.37	0.27962	930.19	0.22574	930.225	0.22457	930.21	0.21752		930.79	-0.06521	930.825	-0.05505	930.81	-0.04311
930.38	0.28258	930.2	0.23	930.235	0.22761	930.22	0.21999		930.8	-0.06572	930.835	-0.05497	930.82	-0.04207
930.39	0.28555	930.21	0.2343	930.245	0.23064	930.23	0.2224		930.81	-0.06631	930.845	-0.05491	930.83	-0.041
930.4	0.28857	930.22	0.23863	930.255	0.23362	930.24	0.22472		930.82	-0.06703	930.855	-0.05494	930.84	-0.03995
930.41	0.29168	930.23	0.243	930.265	0.23652	930.25	0.22696		930.83	-0.06796	930.865	-0.05515	930.85	-0.03894
930.42	0.29486	930.24	0.24741	930.275	0.23936	930.26	0.22913		930.84	-0.06901	930.875	-0.0555	930.86	-0.03796
930.43	0.2981	930.25	0.25182	930.285	0.24214	930.27	0.23123		930.85	-0.07022	930.885	-0.05596	930.87	-0.03703
930.44	0.30139	930.26	0.25624	930.295	0.24486	930.28	0.23332		930.86	-0.07147	930.895	-0.05652	930.88	-0.03612
930.45	0.30465	930.27	0.26069	930.305	0.2475	930.29	0.23546		930.87	-0.07265	930.905	-0.05715	930.89	-0.03517
930.46	0.30792	930.28	0.26514	930.315	0.25004	930.3	0.23768		930.88	-0.07375	930.915	-0.05788	930.9	-0.03422
930.47	0.31121	930.29	0.26954	930.325	0.25255	930.31	0.23998		930.89	-0.07479	930.925	-0.05866	930.91	-0.03334
930.48	0.31451	930.3	0.27386	930.335	0.25512	930.32	0.24236		930.9	-0.07575	930.935	-0.05939	930.92	-0.03252
930.49	0.3178	930.31	0.27817	930.345	0.25769	930.33	0.24485		930.91	-0.0766	930.945	-0.06011	930.93	-0.0317
930.5	0.32109	930.32	0.28245	930.355	0.26024	930.34	0.24738		930.92	-0.0774	930.955	-0.06085	930.94	-0.03091
930.51	0.3244	930.33	0.2866	930.365	0.26282	930.35	0.24993		930.93	-0.0782	930.965	-0.06158	930.95	-0.03024
930.52	0.32772	930.34	0.29069	930.375	0.26545	930.36	0.25253		930.94	-0.07895	930.975	-0.06227	930.96	-0.02962
930.53	0.33103	930.35	0.29467	930.385	0.26812	930.37	0.25526		930.95	-0.07957	930.985	-0.06291	930.97	-0.02909
930.54	0.33438	930.36	0.29845	930.395	0.27084	930.38	0.25806		930.96	-0.08013	930.995	-0.06354	930.98	-0.02874
930.55	0.33771	930.37	0.30199	930.405	0.27357	930.39	0.26095		930.97	-0.0806	931.005	-0.06414	930.99	-0.02857
930.56	0.34104	930.38	0.30526	930.415	0.2763	930.4	0.26393		930.98	-0.08096	931.015	-0.06474	931	-0.02862
930.57	0.34436	930.39	0.30831	930.425	0.27903	930.41	0.26696		930.99	-0.08127	931.025	-0.06534	931.01	-0.02884
930.58	0.34767	930.4	0.3113	930.435	0.28177	930.42	0.27003		931	-0.08153	931.035	-0.06591	931.02	-0.0291
930.59	0.35097	930.41	0.3142	930.445	0.28452	930.43	0.27315		931.01	-0.08171	931.045	-0.06645	931.03	-0.02941
930.6	0.35427	930.42	0.31703	930.455	0.28726	930.44	0.27631		931.02	-0.08185	931.055	-0.06701	931.04	-0.02979
930.61	0.35756	930.43	0.31981	930.465	0.29005	930.45	0.27951		931.03	-0.08195	931.065	-0.06751	931.05	-0.0302
930.62	0.3608	930.44	0.32252	930.475	0.29292	930.46	0.28274		931.04	-0.08196	931.075	-0.06788	931.06	-0.03062
930.63	0.36404	930.45	0.32518	930.485	0.29588	930.47	0.28603		931.05	-0.08191	931.085	-0.06816	931.07	-0.03108
930.64	0.36723	930.46	0.32783	930.495	0.29893	930.48	0.28944		931.06	-0.08168	931.095	-0.0683	931.08	-0.03152
930.65	0.37039	930.47	0.33044	930.505	0.30203	930.49	0.29299		931.07	-0.08127	931.105	-0.06836	931.09	-0.03196
930.66	0.3736	930.48	0.33298	930.515	0.30514	930.5	0.29662		931.08	-0.08082	931.115	-0.06845	931.1	-0.03249
930.67	0.37677	930.49	0.33544	930.525	0.30824	930.51	0.30029		931.09	-0.0803	931.125	-0.06853	931.11	-0.03306
930.68	0.37988	930.5	0.33786	930.535	0.31133	930.52	0.30397		931.1	-0.07971	931.135	-0.06855	931.12	-0.03361
930.69	0.38293	930.51	0.34032	930.545	0.31445	930.53	0.30767		931.11	-0.07902	931.145	-0.06848	931.13	-0.03408
930.7	0.38591	930.52	0.34277	930.555	0.3176	930.54	0.31126		931.12	-0.07839	931.155	-0.06831	931.14	-0.03451
930.71	0.38884	930.53	0.34524	930.565	0.32086	930.55	0.31486		931.13	-0.07767	931.165	-0.06798	931.15	-0.03487
930.72	0.39171	930.54	0.34769	930.575	0.32412	930.56	0.3185		931.14	-0.07687	931.175	-0.06759	931.16	-0.03522
930.73	0.39457	930.55	0.35008	930.585	0.32741	930.57	0.32214		931.15	-0.07606	931.185	-0.06716	931.17	-0.0356
930.74	0.39742	930.56	0.35247	930.595	0.33076	930.58	0.32568		931.16	-0.07532	931.195	-0.06666	931.18	-0.03596
930.75	0.4002	930.57	0.35488	930.605	0.33415	930.59	0.32923		931.17	-0.07452	931.205	-0.06605	931.19	-0.03626
930.76	0.40296	930.58	0.35727	930.615	0.33759	930.6	0.33269		931.18	-0.07378	931.215	-0.06537	931.2	-0.03655
930.77	0.40568	930.59	0.35967	930.625	0.34104	930.61	0.33611		931.19	-0.07305	931.225	-0.06464	931.21	-0.0368
930.78	0.40836	930.6	0.36209	930.635	0.34447	930.62	0.33953		931.2	-0.07228	931.235	-0.0639	931.22	-0.03701
930.79	0.41102	930.61	0.36452	930.645	0.34788	930.63	0.34293		931.21	-0.0715	931.245	-0.06314	931.23	-0.0372
930.8	0.41368	930.62	0.36695	930.655	0.35132	930.64	0.34632		931.22	-0.07073	931.255	-0.06237	931.24	-0.03738
930.81	0.41631	930.63	0.36941	930.665	0.35483	930.65	0.34969		931.23	-0.06995	931.265	-0.06148	931.25	-0.03752
930.82	0.4189	930.64	0.37183	930.675	0.35837	930.66	0.35306		931.24	-0.06913	931.275	-0.06053	931.26	-0.03766
930.83	0.4215	930.65	0.37425	930.685	0.36184	930.67	0.35635		931.25	-0.0684	931.285	-0.05966	931.27	-0.0378
930.84	0.42403	930.66	0.37667	930.695	0.36524	930.68	0.35955		931.26	-0.0677	931.295	-0.05879	931.28	-0.03788
930.85	0.42655	930.67	0.37906	930.705	0.36854	930.69	0.3626		931.27	-0.06714	931.305	-0.05801	931.29	-0.038
930.86	0.4291	930.68	0.3814	930.715	0.37184	930.7	0.3655		931.28	-0.06678	931.315	-0.05726	931.3	-0.03816
930.87	0.43166	930.69	0.38387	930.725	0.37511	930.71	0.36825		931.29	-0.06658	931.325	-0.05654	931.31	-0.03823
930.88	0.43429	930.7	0.38632	930.735	0.37834	930.72	0.37082		931.3	-0.06664	931.335	-0.05595	931.32	-0.03838
930.89	0.43703	930.71	0.38873	930.745	0.38152	930.73	0.37328		931.31	-0.06694	931.345	-0.0555	931.33	-0.03863
930.9	0.43984	930.72	0.39113	930.755	0.38466	930.74	0.37563		931.32	-0.06742	931.355	-0.05518	931.34	-0.03897
930.91	0.44275	930.73	0.39351	930.765	0.38771	930.75	0.37798		931.33	-0.06801	931.365	-0.05504	931.35	-0.03939
930.92	0.44576	930.74	0.39589	930.775	0.39055	930.76	0.38027		931.34	-0.06876	931.375	-0.0552	931.36	-0.0399
930.93	0.44888	930.75	0.39834	930.785	0.3933	930.77	0.3825		931.35	-0.0697	931.385	-0.05558	931.37	-0.04043
930.94	0.45211	930.76	0.40093	930.795	0.39595	930.78	0.38465		931.36	-0.07083	931.395	-0.05615	931.38	-0.04095
930.95	0.45541	930.77	0.40352	930.805	0.39851	930.79	0.38678		931.37	-0.07206	931.405	-0.0569	931.39	-0.04151
930.96	0.45883	930.78	0.40608	930.815	0.40097	930.8	0.38888		931.38	-0.07345	931.415	-0.05785	931.4	-0.04219
930.97	0.46236	930.79	0.40867	930.825	0.40337	930.81	0.39105		931.39	-0.07487	931.425	-0.05899	931.41	-0.04295
930.98	0.46601	930.8	0.41136	930.835	0.40567	930.82	0.39318		931.4	-0.07647	931.435	-0.06034	931.42	-0.04372
930.99	0.46982	930.81	0.41411	930.845	0.40791	930.83	0.39525		931.41	-0.07829	931.445	-0.06191	931.43	-0.04457
931	0.47373	930.82	0.41698	930.855	0.4101	930.84	0.39735		931.42	-0.0802	931.455	-0.06364	931.44	-0.0454
931.01	0.47775	930.83	0.41991	930.865	0.41228	930.85	0.39945		931.43	-0.08222	931.465	-0.06547	931.45	-0.04627
931.02	0.48189	930.84	0.42284	930.875	0.41442	930.86	0.40155		931.44	-0.08436	931.475	-0.06747	931.46	-0.04724
931.03	0.48617	930.85	0.4259	930.885	0.41654	930.87	0.40364		931.45	-0.08666	931.485	-0.06964	931.47	-0.04822
931.04	0.49055	930.86	0.42888	930.895	0.41872	930.88	0.40584		931.46	-0.08894	931.495	-0.07183	931.48	-0.04933
931.05	0.49503	930.87	0.43186	930.905	0.42094	930.89	0.40817		931.47	-0.0912	931.505	-0.07408	931.49	-0.05054
931.06	0.4996	930.88	0.43487	930.915	0.42324	930.9	0.41065		931.48	-0.09341	931.515	-0.07636	931.5	-0.05179
931.07	0.50428	930.89	0.4379	930.925	0.42561	930.91	0.41323		931.49	-0.09561	931.525	-0.07867	931.51	-0.05311
931.08	0.50906	930.9	0.44089	930.935	0.42808	930.92	0.41597		931.5	-0.09774	931.535	-0.08098	931.52	-0.05454
931.09	0.5139	930.91	0.44395	930.945	0.4307	930.93	0.4188		931.51	-0.09985	931.545	-0.0832	931.53	-0.05596
931.1	0.51878	930.92	0.44708	930.955	0.43348	930.94	0.42178		931.52	-0.10185	931.555	-0.08531	931.54	-0.05736
931.11	0.52377	930.93	0.45027	930.965	0.43642	930.95	0.42487		931.53	-0.10384	931.565	-0.08735	931.55	-0.0588
931.12	0.52885	930.94	0.45348	930.975	0.43948	930.96	0.42809		931.54	-0.1058	931.575	-0.08937	931.56	-0.0603
931.13	0.534	930.95	0.4567	930.985	0.44279	930.97	0.43142		931.55	-0.10772	931.585	-0.09122	931.57	-0.06184
931.14	0.5392	930.96	0.46	930.995	0.44632	930.98	0.43488		931.56	-0.10954	931.595	-0.09288	931.58	-0.06336
931.15	0.54445	930.97	0.46329	931.005	0.45003	930.99	0.43849		931.57	-0.11125	931.605	-0.09441	931.59	-0.06493
931.16	0.54977	930.98	0.46663	931.015	0.45393	931	0.44223		931.58	-0.11292	931.615	-0.09584	931.6	-0.06651
931.17	0.55513	930.99	0.47017	931.025	0.45794	931.01	0.44605		931.59	-0.11454	931.625	-0.09719	931.61	-0.06797
931.18	0.56052	931	0.47384	931.035	0.46207	931.02	0.44996		931.6	-0.11609	931.635	-0.09845	931.62	-0.06935
931.19	0.56593	931.01	0.47753	931.045	0.46637	931.03	0.45412		931.61	-0.1174	931.645	-0.09956	931.63	-0.07072
931.2	0.57132	931.02	0.48124	931.055	0.47087	931.04	0.45854		931.62	-0.11843	931.655	-0.10045	931.64	-0.07207
931.21	0.57676	931.03	0.48498	931.065	0.47554	931.05	0.46313		931.63	-0.1193	931.665	-0.10122	931.65	-0.07342
931.22	0.58222	931.04	0.48875	931.075	0.48037	931.06	0.46788		931.64	-0.12005	931.675	-0.10185	931.66	-0.07478
931.23	0.5877	931.05	0.49254	931.085	0.48539	931.07	0.47275		931.65	-0.1207	931.685	-0.10231	931.67	-0.07613
931.24	0.5932	931.06	0.49636	931.095	0.49058	931.08	0.47768		931.66	-0.1213	931.695	-0.10262	931.68	-0.07747
931.25	0.59878	931.07	0.50035	931.105	0.49591	931.09	0.4826		931.67	-0.12198	931.705	-0.10287	931.69	-0.07874
931.26	0.60446	931.08	0.50446	931.115	0.50142	931.1	0.48753		931.68	-0.12278	931.715	-0.10305	931.7	-0.08
931.27	0.61025	931.09	0.50867	931.125	0.50701	931.11	0.4924		931.69	-0.12375	931.725	-0.10324	931.71	-0.08127
931.28	0.61618	931.1	0.513	931.135	0.51265	931.12	0.49724		931.7	-0.12489	931.735	-0.10354	931.72	-0.08255
931.29	0.62226	931.11	0.51741	931.145	0.51832	931.13	0.50201		931.71	-0.12627	931.745	-0.10394	931.73	-0.08389
931.3	0.62846	931.12	0.52195	931.155	0.52403	931.14	0.50681		931.72	-0.12774	931.755	-0.10443	931.74	-0.08521
931.31	0.63476	931.13	0.52669	931.165	0.52975	931.15	0.51158		931.73	-0.12934	931.765	-0.10501	931.75	-0.08646
931.32	0.64111	931.14	0.53176	931.175	0.53541	931.16	0.51632		931.74	-0.13104	931.775	-0.1057	931.76	-0.08749
931.33	0.64754	931.15	0.53729	931.185	0.54116	931.17	0.52103		931.75	-0.13284	931.785	-0.10639	931.77	-0.0882
931.34	0.65404	931.16	0.54323	931.195	0.54688	931.18	0.52571		931.76	-0.13475	931.795	-0.10716	931.78	-0.08865
931.35	0.66061	931.17	0.54959	931.205	0.55256	931.19	0.53032		931.77	-0.1368	931.805	-0.10805	931.79	-0.08882
931.36	0.66728	931.18	0.55637	931.215	0.55826	931.2	0.53492		931.78	-0.13897	931.815	-0.10901	931.8	-0.08873
931.37	0.67403	931.19	0.56321	931.225	0.56397	931.21	0.53952		931.79	-0.14123	931.825	-0.11006	931.81	-0.08865
931.38	0.6809	931.2	0.57002	931.235	0.5697	931.22	0.54412		931.8	-0.14362	931.835	-0.11121	931.82	-0.08871
931.39	0.68796	931.21	0.57686	931.245	0.57544	931.23	0.54865		931.81	-0.14628	931.845	-0.11252	931.83	-0.08888
931.4	0.69522	931.22	0.58376	931.255	0.58119	931.24	0.55299		931.82	-0.14934	931.855	-0.11404	931.84	-0.08917
931.41	0.70268	931.23	0.59067	931.265	0.58691	931.25	0.5572		931.83	-0.15276	931.865	-0.11577	931.85	-0.08961
931.42	0.71034	931.24	0.59755	931.275	0.59264	931.26	0.56132		931.84	-0.15648	931.875	-0.11771	931.86	-0.09024
931.43	0.71821	931.25	0.60452	931.285	0.59833	931.27	0.56543		931.85	-0.16042	931.885	-0.11988	931.87	-0.09095
931.44	0.72626	931.26	0.61156	931.295	0.60398	931.28	0.56957		931.86	-0.16452	931.895	-0.12228	931.88	-0.09176
931.45	0.73443	931.27	0.61863	931.305	0.60964	931.29	0.57385		931.87	-0.16861	931.905	-0.12479	931.89	-0.09264
931.46	0.74261	931.28	0.62574	931.315	0.61528	931.3	0.57834		931.88	-0.17248	931.915	-0.12732	931.9	-0.09349
931.47	0.75077	931.29	0.6329	931.325	0.62086	931.31	0.58303		931.89	-0.17614	931.925	-0.12992	931.91	-0.0943
931.48	0.75893	931.3	0.64011	931.335	0.62639	931.32	0.58792		931.9	-0.17956	931.935	-0.13254	931.92	-0.09505
931.49	0.76697	931.31	0.6474	931.345	0.63196	931.33	0.59311		931.91	-0.18255	931.945	-0.13501	931.93	-0.09566
931.5	0.77486	931.32	0.65469	931.355	0.63764	931.34	0.59859		931.92	-0.18509	931.955	-0.13722	931.94	-0.09614
931.51	0.78268	931.33	0.66192	931.365	0.6434	931.35	0.6043		931.93	-0.1873	931.965	-0.13927	931.95	-0.0966
931.52	0.7904	931.34	0.66902	931.375	0.64927	931.36	0.61032		931.94	-0.18909	931.975	-0.14114	931.96	-0.0971
931.53	0.79806	931.35	0.67587	931.385	0.65527	931.37	0.61659		931.95	-0.19055	931.985	-0.14279	931.97	-0.09775
931.54	0.80563	931.36	0.68236	931.395	0.66148	931.38	0.62309		931.96	-0.19167	931.995	-0.14415	931.98	-0.09862
931.55	0.81309	931.37	0.68859	931.405	0.66788	931.39	0.62987		931.97	-0.19239	932.005	-0.14521	931.99	-0.0996
931.56	0.82045	931.38	0.69452	931.415	0.67442	931.4	0.63693		931.98	-0.19269	932.015	-0.14603	932	-0.10074
931.57	0.82767	931.39	0.70024	931.425	0.68113	931.41	0.64422		931.99	-0.19262	932.025	-0.14654	932.01	-0.10195
931.58	0.83477	931.4	0.70613	931.435	0.688	931.42	0.65173		932	-0.19219	932.035	-0.14677	932.02	-0.10291
931.59	0.8417	931.41	0.71212	931.445	0.69496	931.43	0.65946		932.01	-0.19135	932.045	-0.14674	932.03	-0.10366
931.6	0.84836	931.42	0.71822	931.455	0.70214	931.44	0.6675		932.02	-0.1899	932.055	-0.14622	932.04	-0.1041
931.61	0.85473	931.43	0.72452	931.465	0.70948	931.45	0.67588		932.03	-0.18779	932.065	-0.14525	932.05	-0.10416
931.62	0.86085	931.44	0.73101	931.475	0.71694	931.46	0.68451		932.04	-0.18515	932.075	-0.1439	932.06	-0.10387
931.63	0.86668	931.45	0.73765	931.485	0.72452	931.47	0.6933		932.05	-0.18205	932.085	-0.14215	932.07	-0.10322
931.64	0.87219	931.46	0.7444	931.495	0.73212	931.48	0.70213		932.06	-0.17857	932.095	-0.14007	932.08	-0.10223
931.65	0.87741	931.47	0.7512	931.505	0.73977	931.49	0.711		932.07	-0.17473	932.105	-0.13764	932.09	-0.10097
931.66	0.88237	931.48	0.75804	931.515	0.74746	931.5	0.71978		932.08	-0.17072	932.115	-0.13492	932.1	-0.09947
931.67	0.88715	931.49	0.7649	931.525	0.75518	931.51	0.72834		932.09	-0.16675	932.125	-0.13198	932.11	-0.0978
931.68	0.89175	931.5	0.77181	931.535	0.76293	931.52	0.73673		932.1	-0.16277	932.135	-0.12882	932.12	-0.09595
931.69	0.89613	931.51	0.77882	931.545	0.77076	931.53	0.74495		932.11	-0.15874	932.145	-0.12537	932.13	-0.09384
931.7	0.90032	931.52	0.78587	931.555	0.77862	931.54	0.7529		932.12	-0.1548	932.155	-0.12171	932.14	-0.09156
931.71	0.90434	931.53	0.79298	931.565	0.78636	931.55	0.76059		932.13	-0.15094	932.165	-0.11798	932.15	-0.08909
931.72	0.90816	931.54	0.80021	931.575	0.79395	931.56	0.76809		932.14	-0.14707	932.175	-0.11421	932.16	-0.08636
931.73	0.91181	931.55	0.80753	931.585	0.80139	931.57	0.77529		932.15	-0.14334	932.185	-0.11042	932.17	-0.08342
931.74	0.91527	931.56	0.81492	931.595	0.80865	931.58	0.78221		932.16	-0.13971	932.195	-0.10662	932.18	-0.08028
931.75	0.91854	931.57	0.82233	931.605	0.81569	931.59	0.78888		932.17	-0.13614	932.205	-0.10285	932.19	-0.07697
931.76	0.92164	931.58	0.82967	931.615	0.82255	931.6	0.79528		932.18	-0.13267	932.215	-0.09909	932.2	-0.07357
931.77	0.92454	931.59	0.83707	931.625	0.82926	931.61	0.80142		932.19	-0.12928	932.225	-0.09528	932.21	-0.06998
931.78	0.92724	931.6	0.84428	931.635	0.83571	931.62	0.80733		932.2	-0.12591	932.235	-0.09153	932.22	-0.06637
931.79	0.9297	931.61	0.8512	931.645	0.84187	931.63	0.81294		932.21	-0.1226	932.245	-0.08783	932.23	-0.0628
931.8	0.93194	931.62	0.85791	931.655	0.84779	931.64	0.81822		932.22	-0.1194	932.255	-0.08415	932.24	-0.05923
931.81	0.93401	931.63	0.86439	931.665	0.85333	931.65	0.82317		932.23	-0.11639	932.265	-0.08068	932.25	-0.05569
931.82	0.93591	931.64	0.87054	931.675	0.85862	931.66	0.82777		932.24	-0.11354	932.275	-0.07729	932.26	-0.05229
931.83	0.93759	931.65	0.87643	931.685	0.86367	931.67	0.83205		932.25	-0.11081	932.285	-0.07392	932.27	-0.04892
931.84	0.93907	931.66	0.88208	931.695	0.86846	931.68	0.83604		932.26	-0.10818	932.295	-0.07061	932.28	-0.04559
931.85	0.94034	931.67	0.88743	931.705	0.87307	931.69	0.83983		932.27	-0.10553	932.305	-0.06726	932.29	-0.04232
931.86	0.94141	931.68	0.89262	931.715	0.8774	931.7	0.84343		932.28	-0.10288	932.315	-0.06401	932.3	-0.03903
931.87	0.94229	931.69	0.89762	931.725	0.88145	931.71	0.84694		932.29	-0.10012	932.325	-0.06084	932.31	-0.03574
931.88	0.94296	931.7	0.90242	931.735	0.88526	931.72	0.85037		932.3	-0.09722	932.335	-0.0577	932.32	-0.03243
931.89	0.94341	931.71	0.90695	931.745	0.88883	931.73	0.85368		932.31	-0.09422	932.345	-0.05457	932.33	-0.02917
931.9	0.94364	931.72	0.91112	931.755	0.89216	931.74	0.85688		932.32	-0.0911	932.355	-0.05148	932.34	-0.02601
931.91	0.94367	931.73	0.91499	931.765	0.89524	931.75	0.85997		932.33	-0.08789	932.365	-0.04843	932.35	-0.02295
931.92	0.94351	931.74	0.91854	931.775	0.89809	931.76	0.86292		932.34	-0.08462	932.375	-0.04542	932.36	-0.01997
931.93	0.94313	931.75	0.92178	931.785	0.90073	931.77	0.86568		932.35	-0.08132	932.385	-0.0424	932.37	-0.01708
931.94	0.94254	931.76	0.92475	931.795	0.90315	931.78	0.86831		932.36	-0.07794	932.395	-0.03939	932.38	-0.01423
931.95	0.94171	931.77	0.92743	931.805	0.90534	931.79	0.87084		932.37	-0.07442	932.405	-0.03637	932.39	-0.01143
931.96	0.94059	931.78	0.92984	931.815	0.9073	931.8	0.87324		932.38	-0.07073	932.415	-0.03329	932.4	-0.0086
931.97	0.93922	931.79	0.932	931.825	0.90904	931.81	0.87546		932.39	-0.06695	932.425	-0.03018	932.41	-0.00577
931.98	0.9376	931.8	0.93375	931.835	0.9105	931.82	0.87751		932.4	-0.06309	932.435	-0.0271	932.42	-0.00307
931.99	0.93572	931.81	0.93526	931.845	0.91169	931.83	0.87938		932.41	-0.05916	932.445	-0.02403	932.43	-9.0574e-05
932	0.93359	931.82	0.93659	931.855	0.91269	931.84	0.88112		932.42	-0.0551	932.455	-0.0209	932.44	0.000599388
932.01	0.93124	931.83	0.93773	931.865	0.91349	931.85	0.88269		932.43	-0.05097	932.465	-0.01775	932.45	0.0013
932.02	0.92865	931.84	0.93861	931.875	0.91414	931.86	0.88407		932.44	-0.04681	932.475	-0.01452	932.46	0.00199
932.03	0.92583	931.85	0.93928	931.885	0.91461	931.87	0.88522		932.45	-0.04264	932.485	-0.01122	932.47	0.00269
932.04	0.92276	931.86	0.93978	931.895	0.91487	931.88	0.88617		932.46	-0.03841	932.495	-0.00789	932.48	0.00341
932.05	0.91944	931.87	0.94011	931.905	0.91494	931.89	0.88694		932.47	-0.03413	932.505	-0.0045	932.49	0.00413
932.06	0.91592	931.88	0.94019	931.915	0.91483	931.9	0.8875		932.48	-0.02984	932.515	-0.00108	932.5	0.00486
932.07	0.91216	931.89	0.94001	931.925	0.91452	931.91	0.88784		932.49	-0.02554	932.525	0.000785583	932.51	0.00557
932.08	0.90819	931.9	0.93958	931.935	0.91398	931.92	0.88797		932.5	-0.02123	932.535	0.00193	932.52	0.00628
932.09	0.90402	931.91	0.93897	931.945	0.91323	931.93	0.88784		932.51	-0.01699	932.545	0.00307	932.53	0.00699
932.1	0.89964	931.92	0.93817	931.955	0.91225	931.94	0.88751		932.52	-0.01274	932.555	0.0042	932.54	0.00771
932.11	0.89508	931.93	0.93719	931.965	0.91101	931.95	0.88689		932.53	-0.0086	932.565	0.00531	932.55	0.00842
932.12	0.89033	931.94	0.93598	931.975	0.90952	931.96	0.88601		932.54	-0.00453	932.575	0.0064	932.56	0.00913
932.13	0.88536	931.95	0.93458	931.985	0.90784	931.97	0.8849		932.55	-0.00015648	932.585	0.00749	932.57	0.00984
932.14	0.88021	931.96	0.93298	931.995	0.90603	931.98	0.88362		932.56	0.00114	932.595	0.00861	932.58	0.01055
932.15	0.87484	931.97	0.9312	932.005	0.90401	931.99	0.88215		932.57	0.00243	932.605	0.00972	932.59	0.01127
932.16	0.86931	931.98	0.92922	932.015	0.90174	932	0.88042		932.58	0.0037	932.615	0.01081	932.6	0.01198
932.17	0.86367	931.99	0.92702	932.025	0.89924	932.01	0.87844		932.59	0.00492	932.625	0.01186	932.61	0.01267
932.18	0.8579	932	0.92461	932.035	0.89649	932.02	0.87622		932.6	0.00611	932.635	0.01286	932.62	0.01334
932.19	0.85196	932.01	0.922	932.045	0.89356	932.03	0.87371		932.61	0.00725	932.645	0.01387	932.63	0.01401
932.2	0.84586	932.02	0.9192	932.055	0.89043	932.04	0.87097		932.62	0.00837	932.655	0.01486	932.64	0.01467
932.21	0.83965	932.03	0.91617	932.065	0.88713	932.05	0.86791		932.63	0.00942	932.665	0.01583	932.65	0.0153
932.22	0.83332	932.04	0.91295	932.075	0.8837	932.06	0.86458		932.64	0.01042	932.675	0.01679	932.66	0.01593
932.23	0.82688	932.05	0.9096	932.085	0.88015	932.07	0.86103		932.65	0.01138	932.685	0.01776	932.67	0.01655
932.24	0.8203	932.06	0.90609	932.095	0.8764	932.08	0.85729		932.66	0.01233	932.695	0.0187	932.68	0.01716
932.25	0.81357	932.07	0.90238	932.105	0.87243	932.09	0.85333		932.67	0.01325	932.705	0.01962	932.69	0.01776
932.26	0.80673	932.08	0.89852	932.115	0.86824	932.1	0.84918		932.68	0.01415	932.715	0.0205	932.7	0.01836
932.27	0.79977	932.09	0.89441	932.125	0.86383	932.11	0.84488		932.69	0.01504	932.725	0.02135	932.71	0.01893
932.28	0.79269	932.1	0.89006	932.135	0.85928	932.12	0.84047		932.7	0.01593	932.735	0.0222	932.72	0.01947
932.29	0.78551	932.11	0.88553	932.145	0.85457	932.13	0.8359		932.71	0.01679	932.745	0.02302	932.73	0.02
932.3	0.77821	932.12	0.88077	932.155	0.84963	932.14	0.83123		932.72	0.01768	932.755	0.02381	932.74	0.02051
932.31	0.77077	932.13	0.87576	932.165	0.84454	932.15	0.8264		932.73	0.01854	932.765	0.02459	932.75	0.021
932.32	0.76324	932.14	0.87061	932.175	0.83928	932.16	0.8214		932.74	0.01939	932.775	0.02534	932.76	0.02147
932.33	0.75565	932.15	0.86534	932.185	0.83382	932.17	0.81631		932.75	0.02022	932.785	0.02606	932.77	0.02194
932.34	0.74802	932.16	0.85988	932.195	0.82814	932.18	0.81112		932.76	0.02103	932.795	0.02671	932.78	0.02237
932.35	0.74029	932.17	0.85425	932.205	0.82222	932.19	0.80578		932.77	0.02183	932.805	0.02731	932.79	0.02279
932.36	0.7325	932.18	0.84845	932.215	0.81613	932.2	0.80031		932.78	0.0226	932.815	0.02788	932.8	0.02319
932.37	0.72467	932.19	0.84245	932.225	0.80989	932.21	0.79474		932.79	0.02336	932.825	0.02841	932.81	0.02356
932.38	0.71678	932.2	0.83631	932.235	0.80351	932.22	0.78903		932.8	0.02408	932.835	0.02891	932.82	0.02391
932.39	0.70888	932.21	0.83005	932.245	0.79699	932.23	0.78316		932.81	0.02476	932.845	0.02937	932.83	0.02423
932.4	0.70099	932.22	0.82368	932.255	0.79033	932.24	0.77716		932.82	0.02539	932.855	0.02978	932.84	0.02454
932.41	0.69315	932.23	0.81722	932.265	0.78351	932.25	0.77097		932.83	0.02594	932.865	0.03012	932.85	0.02481
932.42	0.68537	932.24	0.81067	932.275	0.77653	932.26	0.76468		932.84	0.02644	932.875	0.03039	932.86	0.02506
932.43	0.67765	932.25	0.80403	932.285	0.76941	932.27	0.75832		932.85	0.02689	932.885	0.03059	932.87	0.02528
932.44	0.66997	932.26	0.79731	932.295	0.76213	932.28	0.75181		932.86	0.02728	932.895	0.03072	932.88	0.02547
932.45	0.66232	932.27	0.79053	932.305	0.75473	932.29	0.74523		932.87	0.02763	932.905	0.0308	932.89	0.02564
932.46	0.65476	932.28	0.78363	932.315	0.74728	932.3	0.73859		932.88	0.02794	932.915	0.03084	932.9	0.02577
932.47	0.6473	932.29	0.77652	932.325	0.73976	932.31	0.73193		932.89	0.02821	932.925	0.03082	932.91	0.02584
932.48	0.63993	932.3	0.76944	932.335	0.73218	932.32	0.7252		932.9	0.02842	932.935	0.03075	932.92	0.0259
932.49	0.63261	932.31	0.76246	932.345	0.72457	932.33	0.71837		932.91	0.02859	932.945	0.03065	932.93	0.02597
932.5	0.62529	932.32	0.75546	932.355	0.71697	932.34	0.71147		932.92	0.02873	932.955	0.03056	932.94	0.02603
932.51	0.61802	932.33	0.7485	932.365	0.70942	932.35	0.7045		932.93	0.02883	932.965	0.03047	932.95	0.0261
932.52	0.61079	932.34	0.74152	932.375	0.70182	932.36	0.69752		932.94	0.02891	932.975	0.03034	932.96	0.02615
932.53	0.60359	932.35	0.73442	932.385	0.69424	932.37	0.69056		932.95	0.02899	932.985	0.03022	932.97	0.02617
932.54	0.5964	932.36	0.72724	932.395	0.6867	932.38	0.68359		932.96	0.02907	932.995	0.0301	932.98	0.02617
932.55	0.58924	932.37	0.7201	932.405	0.67924	932.39	0.67661		932.97	0.02913	933.005	0.03	932.99	0.02617
932.56	0.58215	932.38	0.71297	932.415	0.67189	932.4	0.66956		932.98	0.02914	933.015	0.02991	933	0.02616
932.57	0.57515	932.39	0.7058	932.425	0.6646	932.41	0.66244		932.99	0.0291	933.025	0.02982	933.01	0.02613
932.58	0.56824	932.4	0.6987	932.435	0.65739	932.42	0.65525		933	0.029	933.035	0.02971	933.02	0.02609
932.59	0.56146	932.41	0.69165	932.445	0.65029	932.43	0.64798		933.01	0.02884	933.045	0.02961	933.03	0.02604
932.6	0.5548	932.42	0.68469	932.455	0.64329	932.44	0.64073		933.02	0.02864	933.055	0.0295	933.04	0.02598
932.61	0.54827	932.43	0.67777	932.465	0.63635	932.45	0.63349		933.03	0.02841	933.065	0.02936	933.05	0.0259
932.62	0.54189	932.44	0.6708	932.475	0.62948	932.46	0.62629		933.04	0.02813	933.075	0.0292	933.06	0.02578
932.63	0.53566	932.45	0.66387	932.485	0.62267	932.47	0.61917		933.05	0.02784	933.085	0.029	933.07	0.02564
932.64	0.52954	932.46	0.65698	932.495	0.61594	932.48	0.61208		933.06	0.02752	933.095	0.0288	933.08	0.02549
932.65	0.52352	932.47	0.65009	932.505	0.60926	932.49	0.60511		933.07	0.02719	933.105	0.02858	933.09	0.02531
932.66	0.51768	932.48	0.64319	932.515	0.60264	932.5	0.59817		933.08	0.02683	933.115	0.02832	933.1	0.0251
932.67	0.51199	932.49	0.63641	932.525	0.59599	932.51	0.59126		933.09	0.02642	933.125	0.028	933.11	0.02488
932.68	0.50646	932.5	0.62977	932.535	0.58933	932.52	0.58429		933.1	0.02594	933.135	0.02762	933.12	0.02466
932.69	0.50111	932.51	0.62318	932.545	0.58267	932.53	0.57727		933.11	0.02539	933.145	0.02719	933.13	0.02441
932.7	0.49592	932.52	0.61669	932.555	0.57605	932.54	0.57022		933.12	0.02476	933.155	0.02671	933.14	0.02415
932.71	0.49102	932.53	0.61026	932.565	0.56937	932.55	0.56314		933.13	0.02404	933.165	0.02612	933.15	0.02385
932.72	0.48635	932.54	0.60367	932.575	0.56265	932.56	0.55609		933.14	0.02324	933.175	0.02543	933.16	0.02346
932.73	0.48193	932.55	0.59709	932.585	0.55598	932.57	0.5491		933.15	0.02239	933.185	0.02468	933.17	0.02303
932.74	0.47781	932.56	0.59055	932.595	0.54942	932.58	0.54219		933.16	0.02146	933.195	0.02387	933.18	0.02255
932.75	0.47395	932.57	0.58408	932.605	0.54292	932.59	0.53534		933.17	0.02046	933.205	0.02299	933.19	0.02203
932.76	0.47034	932.58	0.57765	932.615	0.53644	932.6	0.52856		933.18	0.01941	933.215	0.02204	933.2	0.02146
932.77	0.46702	932.59	0.5713	932.625	0.53007	932.61	0.52197		933.19	0.01832	933.225	0.02102	933.21	0.02086
932.78	0.46398	932.6	0.5651	932.635	0.52388	932.62	0.51561		933.2	0.01721	933.235	0.01997	933.22	0.02022
932.79	0.46119	932.61	0.55899	932.645	0.51782	932.63	0.50945		933.21	0.01609	933.245	0.01888	933.23	0.01956
932.8	0.45863	932.62	0.55299	932.655	0.51185	932.64	0.50354		933.22	0.01497	933.255	0.01774	933.24	0.01887
932.81	0.45627	932.63	0.54703	932.665	0.50599	932.65	0.49779		933.23	0.01384	933.265	0.01658	933.25	0.01815
932.82	0.45412	932.64	0.54111	932.675	0.50025	932.66	0.49219		933.24	0.01269	933.275	0.01538	933.26	0.0174
932.83	0.45217	932.65	0.53526	932.685	0.49465	932.67	0.48683		933.25	0.01155	933.285	0.01416	933.27	0.01662
932.84	0.45039	932.66	0.52943	932.695	0.48919	932.68	0.48167		933.26	0.01043	933.295	0.01293	933.28	0.01581
932.85	0.44882	932.67	0.52374	932.705	0.48393	932.69	0.47672		933.27	0.0093	933.305	0.0117	933.29	0.01498
932.86	0.4475	932.68	0.51821	932.715	0.47887	932.7	0.47191		933.28	0.00814	933.315	0.01046	933.3	0.01414
932.87	0.44638	932.69	0.5128	932.725	0.47399	932.71	0.46727		933.29	0.00696	933.325	0.0092	933.31	0.01328
932.88	0.44549	932.7	0.50745	932.735	0.46937	932.72	0.46282		933.3	0.00578	933.335	0.00796	933.32	0.01239
932.89	0.4448	932.71	0.50225	932.745	0.46505	932.73	0.45864		933.31	0.00461	933.345	0.00675	933.33	0.01149
932.9	0.44431	932.72	0.49724	932.755	0.46101	932.74	0.45471		933.32	0.00347	933.355	0.00557	933.34	0.01059
932.91	0.444	932.73	0.49234	932.765	0.45718	932.75	0.45105		933.33	0.00235	933.365	0.00439	933.35	0.00967
932.92	0.44386	932.74	0.4876	932.775	0.45365	932.76	0.44766		933.34	0.00127	933.375	0.00326	933.36	0.00875
932.93	0.44389	932.75	0.48326	932.785	0.45043	932.77	0.44454		933.35	0.00021899	933.385	0.00218	933.37	0.00787
932.94	0.44408	932.76	0.47921	932.795	0.44748	932.78	0.44163		933.36	-0.00258	933.395	0.00113	933.38	0.00703
932.95	0.44442	932.77	0.4755	932.805	0.44476	932.79	0.43893		933.37	-0.00576	933.405	0.00034322	933.39	0.00622
932.96	0.44491	932.78	0.47216	932.815	0.44231	932.8	0.43645		933.38	-0.00889	933.415	-0.0026	933.4	0.00545
932.97	0.44555	932.79	0.46899	932.825	0.44014	932.81	0.43416		933.39	-0.01196	933.425	-0.00541	933.41	0.00469
932.98	0.44635	932.8	0.46598	932.835	0.43814	932.82	0.43206		933.4	-0.01501	933.435	-0.00821	933.42	0.00393
932.99	0.44729	932.81	0.4632	932.845	0.43627	932.83	0.43011		933.41	-0.01804	933.445	-0.01102	933.43	0.00318
933	0.44834	932.82	0.46067	932.855	0.43458	932.84	0.42836		933.42	-0.02098	933.455	-0.01377	933.44	0.00247
933.01	0.44955	932.83	0.45835	932.865	0.43306	932.85	0.42683		933.43	-0.02386	933.465	-0.01649	933.45	0.00176
933.02	0.45091	932.84	0.45624	932.875	0.43172	932.86	0.42553		933.44	-0.02665	933.475	-0.0192	933.46	0.00107
933.03	0.45241	932.85	0.45439	932.885	0.43064	932.87	0.42445		933.45	-0.02935	933.485	-0.02176	933.47	0.000396248
933.04	0.45402	932.86	0.45283	932.895	0.42982	932.88	0.42354		933.46	-0.032	933.495	-0.0242	933.48	-0.000952056
933.05	0.45576	932.87	0.4516	932.905	0.42922	932.89	0.42284		933.47	-0.03457	933.505	-0.02654	933.49	-0.00333
933.06	0.45763	932.88	0.45055	932.915	0.42882	932.9	0.42233		933.48	-0.03707	933.515	-0.02881	933.5	-0.00566
933.07	0.45963	932.89	0.44966	932.925	0.42862	932.91	0.42201		933.49	-0.0395	933.525	-0.03101	933.51	-0.00798
933.08	0.4618	932.9	0.44899	932.935	0.4286	932.92	0.42184		933.5	-0.04196	933.535	-0.0332	933.52	-0.01025
933.09	0.4641	932.91	0.44854	932.945	0.42878	932.93	0.42184		933.51	-0.04438	933.545	-0.03532	933.53	-0.01245
933.1	0.46651	932.92	0.44827	932.955	0.42916	932.94	0.42198		933.52	-0.04676	933.555	-0.03736	933.54	-0.01459
933.11	0.46906	932.93	0.44817	932.965	0.42968	932.95	0.4223		933.53	-0.0491	933.565	-0.03938	933.55	-0.01671
933.12	0.47177	932.94	0.44824	932.975	0.43038	932.96	0.42275		933.54	-0.05147	933.575	-0.04139	933.56	-0.01882
933.13	0.47463	932.95	0.44853	932.985	0.43122	932.97	0.4233		933.55	-0.0539	933.585	-0.04341	933.57	-0.02088
933.14	0.47765	932.96	0.44905	932.995	0.43217	932.98	0.42395		933.56	-0.05638	933.595	-0.04547	933.58	-0.02287
933.15	0.4808	932.97	0.44985	933.005	0.43324	932.99	0.42475		933.57	-0.05886	933.605	-0.04757	933.59	-0.02476
933.16	0.48409	932.98	0.45081	933.015	0.43442	933	0.42566		933.58	-0.06135	933.615	-0.04967	933.6	-0.02662
933.17	0.48751	932.99	0.45192	933.025	0.43572	933.01	0.42673		933.59	-0.06382	933.625	-0.05179	933.61	-0.02847
933.18	0.49108	933	0.45337	933.035	0.43713	933.02	0.42794		933.6	-0.0663	933.635	-0.05395	933.62	-0.03017
933.19	0.4948	933.01	0.45509	933.045	0.43873	933.03	0.42922		933.61	-0.06886	933.645	-0.05607	933.63	-0.03177
933.2	0.49865	933.02	0.45708	933.055	0.44049	933.04	0.43055		933.62	-0.0715	933.655	-0.05815	933.64	-0.03325
933.21	0.50268	933.03	0.45927	933.065	0.44241	933.05	0.43197		933.63	-0.07425	933.665	-0.06027	933.65	-0.03472
933.22	0.50688	933.04	0.46163	933.075	0.44454	933.06	0.43345		933.64	-0.0771	933.675	-0.06235	933.66	-0.0362
933.23	0.51126	933.05	0.46412	933.085	0.44683	933.07	0.43505		933.65	-0.08002	933.685	-0.06443	933.67	-0.03771
933.24	0.51582	933.06	0.46672	933.095	0.44922	933.08	0.43681		933.66	-0.08296	933.695	-0.06659	933.68	-0.03928
933.25	0.52053	933.07	0.46945	933.105	0.45176	933.09	0.43875		933.67	-0.08587	933.705	-0.06877	933.69	-0.04086
933.26	0.52542	933.08	0.47227	933.115	0.45441	933.1	0.44083		933.68	-0.08881	933.715	-0.07101	933.7	-0.04252
933.27	0.53049	933.09	0.47518	933.125	0.45711	933.11	0.44307		933.69	-0.09179	933.725	-0.07338	933.71	-0.04424
933.28	0.53573	933.1	0.47823	933.135	0.45992	933.12	0.44546		933.7	-0.09478	933.735	-0.07581	933.72	-0.046
933.29	0.54115	933.11	0.48135	933.145	0.46286	933.13	0.44801		933.71	-0.09779	933.745	-0.07829	933.73	-0.04784
933.3	0.54671	933.12	0.48457	933.155	0.46588	933.14	0.45071		933.72	-0.10081	933.755	-0.08083	933.74	-0.04971
933.31	0.55243	933.13	0.4879	933.165	0.46904	933.15	0.45353		933.73	-0.10385	933.765	-0.0834	933.75	-0.05163
933.32	0.55828	933.14	0.49132	933.175	0.47238	933.16	0.45652		933.74	-0.10685	933.775	-0.0859	933.76	-0.05357
933.33	0.56427	933.15	0.49481	933.185	0.47587	933.17	0.45968		933.75	-0.10981	933.785	-0.08839	933.77	-0.05556
933.34	0.57039	933.16	0.49833	933.195	0.47951	933.18	0.46303		933.76	-0.11273	933.795	-0.09089	933.78	-0.05765
933.35	0.57665	933.17	0.50185	933.205	0.48329	933.19	0.46657		933.77	-0.11559	933.805	-0.09336	933.79	-0.05984
933.36	0.58305	933.18	0.50536	933.215	0.48725	933.2	0.47024		933.78	-0.11845	933.815	-0.0958	933.8	-0.06215
933.37	0.58962	933.19	0.50892	933.225	0.49139	933.21	0.47403		933.79	-0.12136	933.825	-0.09823	933.81	-0.06456
933.38	0.59634	933.2	0.51248	933.235	0.49569	933.22	0.47791		933.8	-0.12435	933.835	-0.10065	933.82	-0.06709
933.39	0.60317	933.21	0.516	933.245	0.50013	933.23	0.48194		933.81	-0.1273	933.845	-0.10304	933.83	-0.06974
933.4	0.6101	933.22	0.51955	933.255	0.50473	933.24	0.48621		933.82	-0.13008	933.855	-0.10537	933.84	-0.07244
933.41	0.61714	933.23	0.52308	933.265	0.50952	933.25	0.49074		933.83	-0.13273	933.865	-0.10763	933.85	-0.07525
933.42	0.62429	933.24	0.52659	933.275	0.5145	933.26	0.4955		933.84	-0.13522	933.875	-0.10979	933.86	-0.07816
933.43	0.63154	933.25	0.53013	933.285	0.51969	933.27	0.50051		933.85	-0.13758	933.885	-0.11185	933.87	-0.08113
933.44	0.63887	933.26	0.53382	933.295	0.52517	933.28	0.50578		933.86	-0.13975	933.895	-0.1137	933.88	-0.08404
933.45	0.64626	933.27	0.53767	933.305	0.53088	933.29	0.51121		933.87	-0.1418	933.905	-0.11538	933.89	-0.08687
933.46	0.65377	933.28	0.54167	933.315	0.53681	933.3	0.51673		933.88	-0.1439	933.915	-0.11697	933.9	-0.08968
933.47	0.6614	933.29	0.54578	933.325	0.54287	933.31	0.52232		933.89	-0.14604	933.925	-0.11853	933.91	-0.0925
933.48	0.66912	933.3	0.54999	933.335	0.54913	933.32	0.52804		933.9	-0.14813	933.935	-0.11998	933.92	-0.0953
933.49	0.67689	933.31	0.55437	933.345	0.55556	933.33	0.53387		933.91	-0.15016	933.945	-0.12132	933.93	-0.09802
933.5	0.68465	933.32	0.55895	933.355	0.56214	933.34	0.53983		933.92	-0.15206	933.955	-0.1225	933.94	-0.10056
933.51	0.69246	933.33	0.56374	933.365	0.56892	933.35	0.54592		933.93	-0.15387	933.965	-0.12354	933.95	-0.10298
933.52	0.70032	933.34	0.56883	933.375	0.57582	933.36	0.55214		933.94	-0.15559	933.975	-0.1245	933.96	-0.1052
933.53	0.70827	933.35	0.57424	933.385	0.58278	933.37	0.55845		933.95	-0.15731	933.985	-0.12549	933.97	-0.10722
933.54	0.71628	933.36	0.58008	933.395	0.58982	933.38	0.56486		933.96	-0.15899	933.995	-0.12647	933.98	-0.10896
933.55	0.72434	933.37	0.58629	933.405	0.59697	933.39	0.57138		933.97	-0.16061	934.005	-0.12737	933.99	-0.11044
933.56	0.73249	933.38	0.59294	933.415	0.60426	933.4	0.57795		933.98	-0.16227	934.015	-0.12823	934	-0.11164
933.57	0.74077	933.39	0.59974	933.425	0.61161	933.41	0.5846		933.99	-0.16398	934.025	-0.12915	934.01	-0.11283
933.58	0.74915	933.4	0.60673	933.435	0.61901	933.42	0.59137		934	-0.16567	934.035	-0.13014	934.02	-0.11393
933.59	0.75762	933.41	0.61397	933.445	0.62646	933.43	0.59825		934.01	-0.16734	934.045	-0.13116	934.03	-0.11492
933.6	0.76624	933.42	0.62142	933.455	0.63397	933.44	0.60519		934.02	-0.16909	934.055	-0.13227	934.04	-0.11586
933.61	0.775	933.43	0.62907	933.465	0.64147	933.45	0.61214		934.03	-0.17101	934.065	-0.13353	934.05	-0.11674
933.62	0.78391	933.44	0.63688	933.475	0.64892	933.46	0.6191		934.04	-0.17305	934.075	-0.13498	934.06	-0.11762
933.63	0.793	933.45	0.64485	933.485	0.65637	933.47	0.62608		934.05	-0.17527	934.085	-0.13663	934.07	-0.11852
933.64	0.80219	933.46	0.653	933.495	0.66372	933.48	0.63307		934.06	-0.17758	934.095	-0.13847	934.08	-0.11936
933.65	0.81148	933.47	0.66125	933.505	0.6709	933.49	0.64006		934.07	-0.17999	934.105	-0.14057	934.09	-0.12019
933.66	0.82087	933.48	0.66959	933.515	0.67801	933.5	0.64709		934.08	-0.18248	934.115	-0.14287	934.1	-0.12103
933.67	0.83035	933.49	0.67809	933.525	0.68501	933.51	0.65416		934.09	-0.185	934.125	-0.14534	934.11	-0.1218
933.68	0.83989	933.5	0.68671	933.535	0.69202	933.52	0.66129		934.1	-0.18753	934.135	-0.14787	934.12	-0.12254
933.69	0.84948	933.51	0.69544	933.545	0.69906	933.53	0.66845		934.11	-0.19007	934.145	-0.15042	934.13	-0.12323
933.7	0.85911	933.52	0.70434	933.555	0.70614	933.54	0.6757		934.12	-0.19258	934.155	-0.15297	934.14	-0.12382
933.71	0.86877	933.53	0.71334	933.565	0.71321	933.55	0.68303		934.13	-0.19503	934.165	-0.15556	934.15	-0.12434
933.72	0.87845	933.54	0.72242	933.575	0.72025	933.56	0.69041		934.14	-0.19744	934.175	-0.1582	934.16	-0.12483
933.73	0.88818	933.55	0.73167	933.585	0.72732	933.57	0.69783		934.15	-0.19987	934.185	-0.16086	934.17	-0.12521
933.74	0.89794	933.56	0.74105	933.595	0.73453	933.58	0.7053		934.16	-0.20227	934.195	-0.16341	934.18	-0.12551
933.75	0.90771	933.57	0.75042	933.605	0.74182	933.59	0.71285		934.17	-0.2046	934.205	-0.16589	934.19	-0.12583
933.76	0.9175	933.58	0.75996	933.615	0.74911	933.6	0.72044		934.18	-0.20691	934.215	-0.16839	934.2	-0.12603
933.77	0.92734	933.59	0.76927	933.625	0.75655	933.61	0.72817		934.19	-0.20913	934.225	-0.17079	934.21	-0.12646
933.78	0.93719	933.6	0.77859	933.635	0.76424	933.62	0.73607		934.2	-0.21117	934.235	-0.17295	934.22	-0.12688
933.79	0.94704	933.61	0.7879	933.645	0.77217	933.63	0.74413		934.21	-0.21306	934.245	-0.17486	934.23	-0.12731
933.8	0.95681	933.62	0.79715	933.655	0.78036	933.64	0.75243		934.22	-0.2146	934.255	-0.17645	934.24	-0.12773
933.81	0.96644	933.63	0.80627	933.665	0.78872	933.65	0.76097		934.23	-0.21575	934.265	-0.17772	934.25	-0.12813
933.82	0.97595	933.64	0.81527	933.675	0.79732	933.66	0.7697		934.24	-0.21656	934.275	-0.17864	934.26	-0.12854
933.83	0.98538	933.65	0.82425	933.685	0.80617	933.67	0.77852		934.25	-0.21721	934.285	-0.17921	934.27	-0.12891
933.84	0.99469	933.66	0.8332	933.695	0.81525	933.68	0.78736		934.26	-0.21771	934.295	-0.17944	934.28	-0.1292
933.85	1.00387	933.67	0.84213	933.705	0.82454	933.69	0.79619		934.27	-0.21806	934.305	-0.17933	934.29	-0.1294
933.86	1.01297	933.68	0.85098	933.715	0.83405	933.7	0.80506		934.28	-0.21831	934.315	-0.17892	934.3	-0.12959
933.87	1.02196	933.69	0.85977	933.725	0.84364	933.71	0.81401		934.29	-0.21835	934.325	-0.17832	934.31	-0.12976
933.88	1.03085	933.7	0.86844	933.735	0.8533	933.72	0.82301		934.3	-0.21823	934.335	-0.17755	934.32	-0.12993
933.89	1.03962	933.71	0.87707	933.745	0.86305	933.73	0.83207		934.31	-0.21793	934.345	-0.17657	934.33	-0.13004
933.9	1.04824	933.72	0.88565	933.755	0.87279	933.74	0.8412		934.32	-0.21739	934.355	-0.17545	934.34	-0.13007
933.91	1.05674	933.73	0.89415	933.765	0.88258	933.75	0.85036		934.33	-0.21671	934.365	-0.17417	934.35	-0.13008
933.92	1.06521	933.74	0.90271	933.775	0.89241	933.76	0.85955		934.34	-0.21593	934.375	-0.17279	934.36	-0.13
933.93	1.07362	933.75	0.91141	933.785	0.90225	933.77	0.86881		934.35	-0.21505	934.385	-0.17137	934.37	-0.12976
933.94	1.08195	933.76	0.92009	933.795	0.9121	933.78	0.87822		934.36	-0.21391	934.395	-0.16985	934.38	-0.12948
933.95	1.09015	933.77	0.92873	933.805	0.9219	933.79	0.8878		934.37	-0.21247	934.405	-0.16825	934.39	-0.12914
933.96	1.09829	933.78	0.93737	933.815	0.93175	933.8	0.89739		934.38	-0.21094	934.415	-0.16653	934.4	-0.12874
933.97	1.10636	933.79	0.94568	933.825	0.94173	933.81	0.90703		934.39	-0.20929	934.425	-0.16463	934.41	-0.12854
933.98	1.11434	933.8	0.954	933.835	0.95171	933.82	0.91675		934.4	-0.20747	934.435	-0.16263	934.42	-0.12827
933.99	1.12222	933.81	0.96238	933.845	0.96167	933.83	0.92649		934.41	-0.20551	934.445	-0.16055	934.43	-0.12787
934	1.12993	933.82	0.97077	933.855	0.97149	933.84	0.93615		934.42	-0.20347	934.455	-0.15845	934.44	-0.12733
934.01	1.1376	933.83	0.97916	933.865	0.98122	933.85	0.94568		934.43	-0.20152	934.465	-0.15638	934.45	-0.12675
934.02	1.14523	933.84	0.98759	933.875	0.99075	933.86	0.955		934.44	-0.19975	934.475	-0.15448	934.46	-0.12611
934.03	1.15279	933.85	0.99606	933.885	1.00007	933.87	0.96415		934.45	-0.19807	934.485	-0.15272	934.47	-0.12538
934.04	1.16023	933.86	1.00459	933.895	1.00914	933.88	0.97325		934.46	-0.19633	934.495	-0.15108	934.48	-0.12451
934.05	1.16752	933.87	1.0132	933.905	1.01803	933.89	0.98227		934.47	-0.19451	934.505	-0.14949	934.49	-0.12345
934.06	1.17469	933.88	1.02193	933.915	1.02674	933.9	0.99122		934.48	-0.19265	934.515	-0.14796	934.5	-0.12221
934.07	1.18173	933.89	1.03063	933.925	1.0352	933.91	1.00002		934.49	-0.19079	934.525	-0.14653	934.51	-0.12087
934.08	1.18865	933.9	1.03934	933.935	1.04357	933.92	1.00863		934.5	-0.18903	934.535	-0.14509	934.52	-0.11945
934.09	1.19549	933.91	1.04809	933.945	1.05189	933.93	1.01708		934.51	-0.18733	934.545	-0.1436	934.53	-0.11792
934.1	1.20224	933.92	1.0569	933.955	1.06008	933.94	1.02536		934.52	-0.18573	934.555	-0.14216	934.54	-0.11627
934.11	1.20896	933.93	1.06577	933.965	1.06816	933.95	1.03345		934.53	-0.18429	934.565	-0.1408	934.55	-0.11455
934.12	1.21564	933.94	1.07455	933.975	1.07602	933.96	1.04136		934.54	-0.18299	934.575	-0.13962	934.56	-0.11287
934.13	1.22225	933.95	1.08316	933.985	1.08371	933.97	1.04906		934.55	-0.18186	934.585	-0.13854	934.57	-0.11128
934.14	1.22883	933.96	1.09152	933.995	1.09131	933.98	1.05655		934.56	-0.18089	934.595	-0.13752	934.58	-0.10984
934.15	1.23529	933.97	1.09972	934.005	1.09874	933.99	1.06378		934.57	-0.18008	934.605	-0.13655	934.59	-0.10846
934.16	1.24171	933.98	1.10765	934.015	1.10601	934	1.07078		934.58	-0.17948	934.615	-0.1357	934.6	-0.10725
934.17	1.24803	933.99	1.11519	934.025	1.11313	934.01	1.0776		934.59	-0.17895	934.625	-0.1349	934.61	-0.10627
934.18	1.25425	934	1.12267	934.035	1.12011	934.02	1.08428		934.6	-0.17847	934.635	-0.13414	934.62	-0.10526
934.19	1.26034	934.01	1.13011	934.045	1.12686	934.03	1.09078		934.61	-0.17805	934.645	-0.13348	934.63	-0.10419
934.2	1.26631	934.02	1.13744	934.055	1.13342	934.04	1.09708		934.62	-0.17769	934.655	-0.13289	934.64	-0.10309
934.21	1.27216	934.03	1.14468	934.065	1.1399	934.05	1.10326		934.63	-0.17735	934.665	-0.13226	934.65	-0.10198
934.22	1.27788	934.04	1.15181	934.075	1.14628	934.06	1.10927		934.64	-0.17705	934.675	-0.13161	934.66	-0.10086
934.23	1.28351	934.05	1.15883	934.085	1.15276	934.07	1.11521		934.65	-0.17671	934.685	-0.13076	934.67	-0.09975
934.24	1.28908	934.06	1.16572	934.095	1.15934	934.08	1.12109		934.66	-0.17639	934.695	-0.12974	934.68	-0.09869
934.25	1.29453	934.07	1.17245	934.105	1.16596	934.09	1.12689		934.67	-0.17603	934.705	-0.12858	934.69	-0.09767
934.26	1.29988	934.08	1.17902	934.115	1.17248	934.1	1.13272		934.68	-0.17552	934.715	-0.1274	934.7	-0.09669
934.27	1.30517	934.09	1.18555	934.125	1.17889	934.11	1.13852		934.69	-0.17498	934.725	-0.12628	934.71	-0.0957
934.28	1.31038	934.1	1.19209	934.135	1.18524	934.12	1.14439		934.7	-0.17429	934.735	-0.12514	934.72	-0.09463
934.29	1.31552	934.11	1.19863	934.145	1.19156	934.13	1.15036		934.71	-0.17342	934.745	-0.12396	934.73	-0.09351
934.3	1.32052	934.12	1.20516	934.155	1.19788	934.14	1.15638		934.72	-0.17235	934.755	-0.12265	934.74	-0.09229
934.31	1.32538	934.13	1.21162	934.165	1.20423	934.15	1.16244		934.73	-0.17109	934.765	-0.12114	934.75	-0.09101
934.32	1.3301	934.14	1.21798	934.175	1.21055	934.16	1.16847		934.74	-0.16971	934.775	-0.11954	934.76	-0.0897
934.33	1.33466	934.15	1.22429	934.185	1.21679	934.17	1.17455		934.75	-0.16812	934.785	-0.11787	934.77	-0.08829
934.34	1.3391	934.16	1.23051	934.195	1.22302	934.18	1.18076		934.76	-0.16626	934.795	-0.11609	934.78	-0.08687
934.35	1.34333	934.17	1.2366	934.205	1.22925	934.19	1.1871		934.77	-0.16404	934.805	-0.11408	934.79	-0.08538
934.36	1.3474	934.18	1.24241	934.215	1.23547	934.2	1.19355		934.78	-0.16154	934.815	-0.11193	934.8	-0.08399
934.37	1.35131	934.19	1.24801	934.225	1.24164	934.21	1.19995		934.79	-0.15893	934.825	-0.10968	934.81	-0.08264
934.38	1.35511	934.2	1.25363	934.235	1.24773	934.22	1.2064		934.8	-0.15614	934.835	-0.10737	934.82	-0.08118
934.39	1.35877	934.21	1.25913	934.245	1.25377	934.23	1.21277		934.81	-0.1533	934.845	-0.105	934.83	-0.07971
934.4	1.36222	934.22	1.26446	934.255	1.25975	934.24	1.21899		934.82	-0.15039	934.855	-0.10247	934.84	-0.07821
934.41	1.3655	934.23	1.26963	934.265	1.26559	934.25	1.22503		934.83	-0.14748	934.865	-0.0999	934.85	-0.07669
934.42	1.36867	934.24	1.27469	934.275	1.27129	934.26	1.23093		934.84	-0.14463	934.875	-0.09737	934.86	-0.07518
934.43	1.3717	934.25	1.27969	934.285	1.27695	934.27	1.23673		934.85	-0.14172	934.885	-0.09475	934.87	-0.07361
934.44	1.37466	934.26	1.28462	934.295	1.28243	934.28	1.24241		934.86	-0.13886	934.895	-0.09223	934.88	-0.07203
934.45	1.3774	934.27	1.28952	934.305	1.28771	934.29	1.24793		934.87	-0.13595	934.905	-0.08969	934.89	-0.07031
934.46	1.37997	934.28	1.29443	934.315	1.2928	934.3	1.2533		934.88	-0.13301	934.915	-0.08717	934.9	-0.06843
934.47	1.38243	934.29	1.29912	934.325	1.29771	934.31	1.25838		934.89	-0.13026	934.925	-0.08472	934.91	-0.06665
934.48	1.38479	934.3	1.30368	934.335	1.30247	934.32	1.26332		934.9	-0.12754	934.935	-0.08232	934.92	-0.06488
934.49	1.38705	934.31	1.30814	934.345	1.30712	934.33	1.26805		934.91	-0.12495	934.945	-0.07993	934.93	-0.06313
934.5	1.38915	934.32	1.31255	934.355	1.31158	934.34	1.27252		934.92	-0.12246	934.955	-0.07757	934.94	-0.06128
934.51	1.39113	934.33	1.31695	934.365	1.31581	934.35	1.27681		934.93	-0.12003	934.965	-0.07531	934.95	-0.05934
934.52	1.39299	934.34	1.32105	934.375	1.31986	934.36	1.28095		934.94	-0.11764	934.975	-0.07312	934.96	-0.05755
934.53	1.39478	934.35	1.32492	934.385	1.32383	934.37	1.28501		934.95	-0.11526	934.985	-0.07096	934.97	-0.05589
934.54	1.39652	934.36	1.32867	934.395	1.32774	934.38	1.28891		934.96	-0.11298	934.995	-0.06877	934.98	-0.05427
934.55	1.39808	934.37	1.33231	934.405	1.33154	934.39	1.29254		934.97	-0.11082	935.005	-0.06654	934.99	-0.05262
934.56	1.39958	934.38	1.33581	934.415	1.3352	934.4	1.29586		934.98	-0.1089	935.015	-0.06437	935	-0.05101
934.57	1.40103	934.39	1.33924	934.425	1.33868	934.41	1.29883		934.99	-0.10731	935.025	-0.06235	935.01	-0.04944
934.58	1.40244	934.4	1.34265	934.435	1.34197	934.42	1.30169		935	-0.10579	935.035	-0.06046	935.02	-0.04783
934.59	1.40376	934.41	1.34606	934.445	1.34506	934.43	1.30428		935.01	-0.10445	935.045	-0.05869	935.03	-0.04616
934.6	1.40496	934.42	1.34942	934.455	1.34794	934.44	1.30668		935.02	-0.10319	935.055	-0.05702	935.04	-0.04443
934.61	1.40616	934.43	1.35268	934.465	1.35061	934.45	1.30901		935.03	-0.102	935.065	-0.05555	935.05	-0.04278
934.62	1.40732	934.44	1.35584	934.475	1.35314	934.46	1.31126		935.04	-0.10087	935.075	-0.05419	935.06	-0.04119
934.63	1.40845	934.45	1.35903	934.485	1.3555	934.47	1.31341		935.05	-0.09979	935.085	-0.05295	935.07	-0.03954
934.64	1.40951	934.46	1.36212	934.495	1.35759	934.48	1.31544		935.06	-0.09877	935.095	-0.05192	935.08	-0.03792
934.65	1.41045	934.47	1.36511	934.505	1.35956	934.49	1.31738		935.07	-0.09773	935.105	-0.0509	935.09	-0.03628
934.66	1.41138	934.48	1.36804	934.515	1.36131	934.5	1.31924		935.08	-0.09675	935.115	-0.05007	935.1	-0.03467
934.67	1.4123	934.49	1.37078	934.525	1.36287	934.51	1.32101		935.09	-0.09586	935.125	-0.04943	935.11	-0.03322
934.68	1.41317	934.5	1.37345	934.535	1.3644	934.52	1.32276		935.1	-0.09492	935.135	-0.04877	935.12	-0.03177
934.69	1.41391	934.51	1.37586	934.545	1.36588	934.53	1.32439		935.11	-0.094	935.145	-0.04803	935.13	-0.03044
934.7	1.41458	934.52	1.37817	934.555	1.36729	934.54	1.32595		935.12	-0.09306	935.155	-0.0473	935.14	-0.02913
934.71	1.41526	934.53	1.38027	934.565	1.36863	934.55	1.3275		935.13	-0.09214	935.165	-0.04663	935.15	-0.02799
934.72	1.41592	934.54	1.38205	934.575	1.3699	934.56	1.329		935.14	-0.09127	935.175	-0.04603	935.16	-0.0271
934.73	1.41659	934.55	1.38383	934.585	1.37111	934.57	1.33045		935.15	-0.09045	935.185	-0.04548	935.17	-0.02621
934.74	1.41719	934.56	1.38557	934.595	1.37225	934.58	1.33177		935.16	-0.0897	935.195	-0.04494	935.18	-0.0253
934.75	1.41773	934.57	1.38722	934.605	1.37336	934.59	1.333		935.17	-0.08897	935.205	-0.04438	935.19	-0.02441
934.76	1.41826	934.58	1.38877	934.615	1.37441	934.6	1.33415		935.18	-0.08832	935.215	-0.04385	935.2	-0.02359
934.77	1.41872	934.59	1.39025	934.625	1.37536	934.61	1.33529		935.19	-0.0876	935.225	-0.04336	935.21	-0.02278
934.78	1.41914	934.6	1.39169	934.635	1.37629	934.62	1.33644		935.2	-0.08683	935.235	-0.04285	935.22	-0.02196
934.79	1.41952	934.61	1.393	934.645	1.37724	934.63	1.33745		935.21	-0.08618	935.245	-0.04228	935.23	-0.02122
934.8	1.41991	934.62	1.39412	934.655	1.37819	934.64	1.33845		935.22	-0.08554	935.255	-0.04172	935.24	-0.02063
934.81	1.42029	934.63	1.39516	934.665	1.37906	934.65	1.33946		935.23	-0.08487	935.265	-0.04123	935.25	-0.0201
934.82	1.42063	934.64	1.39616	934.675	1.37992	934.66	1.34038		935.24	-0.08426	935.275	-0.04071	935.26	-0.01958
934.83	1.42093	934.65	1.39713	934.685	1.38084	934.67	1.34125		935.25	-0.08367	935.285	-0.04009	935.27	-0.01904
934.84	1.42115	934.66	1.39792	934.695	1.38178	934.68	1.34208		935.26	-0.08302	935.295	-0.03937	935.28	-0.01858
934.85	1.42131	934.67	1.39868	934.705	1.38264	934.69	1.34288		935.27	-0.08236	935.305	-0.03867	935.29	-0.01811
934.86	1.42148	934.68	1.39934	934.715	1.38338	934.7	1.34361		935.28	-0.08176	935.315	-0.0381	935.3	-0.01771
934.87	1.42162	934.69	1.39988	934.725	1.38413	934.71	1.34426		935.29	-0.08123	935.325	-0.03749	935.31	-0.0174
934.88	1.42177	934.7	1.40038	934.735	1.38492	934.72	1.34489		935.3	-0.08072	935.335	-0.03685	935.32	-0.01711
934.89	1.42195	934.71	1.40085	934.745	1.38569	934.73	1.34548		935.31	-0.08029	935.345	-0.03626	935.33	-0.01688
934.9	1.42212	934.72	1.4013	934.755	1.38646	934.74	1.34609		935.32	-0.07983	935.355	-0.03566	935.34	-0.01665
934.91	1.42225	934.73	1.40174	934.765	1.38721	934.75	1.34666		935.33	-0.07936	935.365	-0.03504	935.35	-0.01641
934.92	1.42237	934.74	1.40215	934.775	1.38792	934.76	1.34719		935.34	-0.07894	935.375	-0.03445	935.36	-0.01617
934.93	1.42246	934.75	1.40253	934.785	1.38855	934.77	1.34768		935.35	-0.07852	935.385	-0.03391	935.37	-0.01595
934.94	1.42255	934.76	1.40288	934.795	1.38922	934.78	1.34815		935.36	-0.07811	935.395	-0.03333	935.38	-0.01573
934.95	1.4226	934.77	1.40321	934.805	1.38984	934.79	1.34864		935.37	-0.07766	935.405	-0.03276	935.39	-0.01551
934.96	1.42263	934.78	1.40347	934.815	1.39037	934.8	1.34914		935.38	-0.07716	935.415	-0.03227	935.4	-0.01533
934.97	1.42267	934.79	1.40376	934.825	1.39083	934.81	1.34962		935.39	-0.0767	935.425	-0.03184	935.41	-0.01513
934.98	1.42275	934.8	1.40408	934.835	1.39123	934.82	1.35004		935.4	-0.07634	935.435	-0.03152	935.42	-0.01493
934.99	1.42283	934.81	1.40435	934.845	1.39159	934.83	1.35047		935.41	-0.07598	935.445	-0.03124	935.43	-0.01478
935	1.42286	934.82	1.40464	934.855	1.39192	934.84	1.35087		935.42	-0.07559	935.455	-0.03094	935.44	-0.01457
935.01	1.42284	934.83	1.40498	934.865	1.39226	934.85	1.35128		935.43	-0.07515	935.465	-0.03059	935.45	-0.01429
935.02	1.4228	934.84	1.40524	934.875	1.39263	934.86	1.35163		935.44	-0.07473	935.475	-0.03017	935.46	-0.01405
935.03	1.42273	934.85	1.40543	934.885	1.39297	934.87	1.35197		935.45	-0.0743	935.485	-0.02976	935.47	-0.01384
935.04	1.42266	934.86	1.40566	934.895	1.39321	934.88	1.35231		935.46	-0.07387	935.495	-0.02945	935.48	-0.0136
935.05	1.42258	934.87	1.40587	934.905	1.39336	934.89	1.35263		935.47	-0.07344	935.505	-0.02922	935.49	-0.01337
935.06	1.42252	934.88	1.40607	934.915	1.39353	934.9	1.35291		935.48	-0.07309	935.515	-0.02899	935.5	-0.01316
935.07	1.42244	934.89	1.40627	934.925	1.39371	934.91	1.35314		935.49	-0.07277	935.525	-0.02873	935.51	-0.01294
935.08	1.42235	934.9	1.40646	934.935	1.3939	934.92	1.3534		935.5	-0.0724	935.535	-0.02845	935.52	-0.01271
935.09	1.42223	934.91	1.40663	934.945	1.39412	934.93	1.35363		935.51	-0.07202	935.545	-0.02811	935.53	-0.01248
935.1	1.42201	934.92	1.40678	934.955	1.39428	934.94	1.35382		935.52	-0.0716	935.555	-0.02774	935.54	-0.01219
935.11	1.42184	934.93	1.40687	934.965	1.39438	934.95	1.35398		935.53	-0.07126	935.565	-0.02747	935.55	-0.01198
935.12	1.42173	934.94	1.4068	934.975	1.39441	934.96	1.3541		935.54	-0.07101	935.575	-0.02732	935.56	-0.01194
935.13	1.4216	934.95	1.4067	934.985	1.3945	934.97	1.3542		935.55	-0.07076	935.585	-0.0271	935.57	-0.01191
935.14	1.42144	934.96	1.40663	934.995	1.39463	934.98	1.3543		935.56	-0.0705	935.595	-0.02682	935.58	-0.01185
935.15	1.42125	934.97	1.40656	935.005	1.39462	934.99	1.35439		935.57	-0.0702	935.605	-0.02663	935.59	-0.01175
935.16	1.42104	934.98	1.40651	935.015	1.39459	935	1.35448		935.58	-0.06989	935.615	-0.02645	935.6	-0.01162
935.17	1.42083	934.99	1.40649	935.025	1.3946	935.01	1.35447		935.59	-0.06968	935.625	-0.02623	935.61	-0.01147
935.18	1.42064	935	1.40635	935.035	1.39467	935.02	1.35442		935.6	-0.06953	935.635	-0.02597	935.62	-0.01143
935.19	1.42043	935.01	1.40611	935.045	1.39481	935.03	1.3544		935.61	-0.06933	935.645	-0.02562	935.63	-0.01146
935.2	1.42021	935.02	1.40586	935.055	1.395	935.04	1.35436		935.62	-0.06914	935.655	-0.02521	935.64	-0.01148
935.21	1.42	935.03	1.40561	935.065	1.39512	935.05	1.35433		935.63	-0.06895	935.665	-0.02488	935.65	-0.01151
935.22	1.41976	935.04	1.40535	935.075	1.39512	935.06	1.35427		935.64	-0.06876	935.675	-0.02465	935.66	-0.01153
935.23	1.41952	935.05	1.40516	935.085	1.39507	935.07	1.35425		935.65	-0.06854	935.685	-0.02445	935.67	-0.01149
935.24	1.41927	935.06	1.40498	935.095	1.39504	935.08	1.35423		935.66	-0.06829	935.695	-0.02423	935.68	-0.01142
935.25	1.419	935.07	1.40479	935.105	1.39499	935.09	1.35417		935.67	-0.06807	935.705	-0.02402	935.69	-0.01137
935.26	1.41879	935.08	1.40458	935.115	1.39498	935.1	1.35412		935.68	-0.0679	935.715	-0.02381	935.7	-0.01137
935.27	1.41858	935.09	1.40437	935.125	1.3949	935.11	1.35406		935.69	-0.06774	935.725	-0.02368	935.71	-0.01137
935.28	1.41837	935.1	1.40421	935.135	1.39474	935.12	1.354		935.7	-0.06758	935.735	-0.02362	935.72	-0.01133
935.29	1.41814	935.11	1.40407	935.145	1.39451	935.13	1.35396		935.71	-0.06739	935.745	-0.02363	935.73	-0.01126
935.3	1.41791	935.12	1.40393	935.155	1.39426	935.14	1.35396		935.72	-0.06715	935.755	-0.02365	935.74	-0.01118
935.31	1.41772	935.13	1.4038	935.165	1.39404	935.15	1.35398		935.73	-0.06692	935.765	-0.02368	935.75	-0.01113
935.32	1.41752	935.14	1.40369	935.175	1.39381	935.16	1.35398		935.74	-0.06672	935.775	-0.02371	935.76	-0.01106
935.33	1.4173	935.15	1.40358	935.185	1.39359	935.17	1.35395		935.75	-0.06652	935.785	-0.02372	935.77	-0.01098
935.34	1.41707	935.16	1.4035	935.195	1.39331	935.18	1.35391		935.76	-0.06632	935.795	-0.02376	935.78	-0.01086
935.35	1.41681	935.17	1.4034	935.205	1.39302	935.19	1.35385		935.77	-0.06611	935.805	-0.02379	935.79	-0.01073
935.36	1.41654	935.18	1.40327	935.215	1.39279	935.2	1.35374		935.78	-0.06594	935.815	-0.02375	935.8	-0.01062
935.37	1.4163	935.19	1.40315	935.225	1.39259	935.21	1.3536		935.79	-0.06583	935.825	-0.02371	935.81	-0.01052
935.38	1.41606	935.2	1.403	935.235	1.39235	935.22	1.35352		935.8	-0.06567	935.835	-0.02371	935.82	-0.01045
935.39	1.4158	935.21	1.4029	935.245	1.39205	935.23	1.35351		935.81	-0.06541	935.845	-0.02375	935.83	-0.01032
935.4	1.41553	935.22	1.40286	935.255	1.3917	935.24	1.35348		935.82	-0.06515	935.855	-0.02382	935.84	-0.01013
935.41	1.41524	935.23	1.40282	935.265	1.39137	935.25	1.35342		935.83	-0.06491	935.865	-0.02387	935.85	-0.00993
935.42	1.41493	935.24	1.40277	935.275	1.3911	935.26	1.35335		935.84	-0.06466	935.875	-0.02383	935.86	-0.00972
935.43	1.41465	935.25	1.40267	935.285	1.39091	935.27	1.35325		935.85	-0.06447	935.885	-0.02374	935.87	-0.00959
935.44	1.41439	935.26	1.40249	935.295	1.39077	935.28	1.3531		935.86	-0.06436	935.895	-0.02362	935.88	-0.00952
935.45	1.41413	935.27	1.40231	935.305	1.3906	935.29	1.35293		935.87	-0.06426	935.905	-0.02354	935.89	-0.00945
935.46	1.41386	935.28	1.40216	935.315	1.39041	935.3	1.35275		935.88	-0.06417	935.915	-0.02345	935.9	-0.00936
935.47	1.41355	935.29	1.40202	935.325	1.39017	935.31	1.35256		935.89	-0.06404	935.925	-0.02338	935.91	-0.00923
935.48	1.41326	935.3	1.40186	935.335	1.38999	935.32	1.35242		935.9	-0.06388	935.935	-0.02327	935.92	-0.00912
935.49	1.41295	935.31	1.40163	935.345	1.38988	935.33	1.35227		935.91	-0.06372	935.945	-0.02307	935.93	-0.00906
935.5	1.41264	935.32	1.40133	935.355	1.38983	935.34	1.35209		935.92	-0.06358	935.955	-0.02281	935.94	-0.00905
935.51	1.41233	935.33	1.401	935.365	1.38974	935.35	1.3519		935.93	-0.06345	935.965	-0.02258	935.95	-0.00906
935.52	1.412	935.34	1.40063	935.375	1.38962	935.36	1.3517		935.94	-0.06332	935.975	-0.02238	935.96	-0.0091
935.53	1.41169	935.35	1.40025	935.385	1.3895	935.37	1.35152		935.95	-0.06317	935.985	-0.02219	935.97	-0.00915
935.54	1.41133	935.36	1.39992	935.395	1.38941	935.38	1.35136		935.96	-0.06297	935.995	-0.02193	935.98	-0.00913
935.55	1.41095	935.37	1.39958	935.405	1.38935	935.39	1.35119		935.97	-0.06275	936.005	-0.0216	935.99	-0.0091
935.56	1.41058	935.38	1.39921	935.415	1.38935	935.4	1.35106		935.98	-0.0625	936.015	-0.02123	936	-0.0091
935.57	1.4102	935.39	1.39886	935.425	1.38935	935.41	1.35093		935.99	-0.06223	936.025	-0.02085	936.01	-0.00908
935.58	1.40982	935.4	1.39849	935.435	1.3893	935.42	1.35077		936	-0.062	936.035	-0.02052	936.02	-0.00907
935.59	1.40946	935.41	1.39816	935.445	1.3892	935.43	1.35054		936.01	-0.06187	936.045	-0.02026	936.03	-0.00904
935.6	1.40909	935.42	1.39788	935.455	1.38911	935.44	1.35029		936.02	-0.06173	936.055	-0.01997	936.04	-0.00896
935.61	1.40868	935.43	1.39763	935.465	1.38902	935.45	1.35009		936.03	-0.06152	936.065	-0.01966	936.05	-0.00884
935.62	1.40829	935.44	1.39738	935.475	1.38886	935.46	1.3499		936.04	-0.0613	936.075	-0.01943	936.06	-0.00873
935.63	1.40794	935.45	1.39714	935.485	1.38866	935.47	1.34976		936.05	-0.06109	936.085	-0.01928	936.07	-0.00864
935.64	1.40759	935.46	1.39699	935.495	1.38846	935.48	1.34963		936.06	-0.06086	936.095	-0.01913	936.08	-0.00848
935.65	1.4072	935.47	1.39691	935.505	1.38821	935.49	1.34955		936.07	-0.06053	936.105	-0.01898	936.09	-0.00823
935.66	1.40679	935.48	1.39677	935.515	1.38793	935.5	1.34947		936.08	-0.06018	936.115	-0.01885	936.1	-0.00801
935.67	1.40635	935.49	1.39653	935.525	1.38766	935.51	1.34937		936.09	-0.05983	936.125	-0.01869	936.11	-0.00785
935.68	1.40593	935.5	1.39627	935.535	1.38738	935.52	1.34922		936.1	-0.05955	936.135	-0.01855	936.12	-0.00773
935.69	1.40551	935.51	1.39597	935.545	1.38709	935.53	1.34906		936.11	-0.05927	936.145	-0.01841	936.13	-0.00763
935.7	1.40504	935.52	1.39567	935.555	1.38675	935.54	1.34893		936.12	-0.05892	936.155	-0.01829	936.14	-0.00749
935.71	1.40459	935.53	1.39546	935.565	1.38633	935.55	1.34875		936.13	-0.05863	936.165	-0.01826	936.15	-0.00731
935.72	1.40416	935.54	1.39525	935.575	1.38593	935.56	1.34856		936.14	-0.05838	936.175	-0.01823	936.16	-0.00713
935.73	1.40373	935.55	1.39499	935.585	1.38557	935.57	1.34837		936.15	-0.05813	936.185	-0.01816	936.17	-0.007
935.74	1.40326	935.56	1.39474	935.595	1.38526	935.58	1.34818		936.16	-0.05783	936.195	-0.018	936.18	-0.00682
935.75	1.40278	935.57	1.39454	935.605	1.38486	935.59	1.34802		936.17	-0.05749	936.205	-0.01792	936.19	-0.00659
935.76	1.40231	935.58	1.39439	935.615	1.38441	935.6	1.34786		936.18	-0.05718	936.215	-0.0179	936.2	-0.00633
935.77	1.40185	935.59	1.3942	935.625	1.38397	935.61	1.34761		936.19	-0.05696	936.225	-0.01788	936.21	-0.00612
935.78	1.4014	935.6	1.39396	935.635	1.38345	935.62	1.34733		936.2	-0.05677	936.235	-0.01795	936.22	-0.00595
935.79	1.40091	935.61	1.39369	935.645	1.3829	935.63	1.34705		936.21	-0.05655	936.245	-0.018	936.23	-0.00578
935.8	1.40037	935.62	1.39338	935.655	1.38248	935.64	1.34681		936.22	-0.05624	936.255	-0.01789	936.24	-0.00559
935.81	1.39986	935.63	1.39309	935.665	1.38217	935.65	1.34654		936.23	-0.05599	936.265	-0.01769	936.25	-0.00541
935.82	1.39941	935.64	1.3928	935.675	1.38174	935.66	1.3462		936.24	-0.05587	936.275	-0.01768	936.26	-0.00529
935.83	1.39897	935.65	1.3924	935.685	1.38129	935.67	1.34581		936.25	-0.05581	936.285	-0.01768	936.27	-0.00525
935.84	1.39848	935.66	1.39189	935.695	1.38084	935.68	1.34539		936.26	-0.05574	936.295	-0.01764	936.28	-0.00527
935.85	1.39793	935.67	1.39133	935.705	1.38032	935.69	1.34501		936.27	-0.05556	936.305	-0.01761	936.29	-0.00528
935.86	1.39742	935.68	1.39071	935.715	1.37991	935.7	1.34462		936.28	-0.05544	936.315	-0.01751	936.3	-0.00537
935.87	1.39692	935.69	1.39017	935.725	1.37945	935.71	1.34416		936.29	-0.0554	936.325	-0.01747	936.31	-0.00541
935.88	1.39642	935.7	1.38968	935.735	1.37894	935.72	1.34368		936.3	-0.05538	936.335	-0.01748	936.32	-0.00539
935.89	1.39587	935.71	1.38914	935.745	1.37842	935.73	1.34323		936.31	-0.05527	936.345	-0.01745	936.33	-0.00539
935.9	1.39529	935.72	1.38856	935.755	1.37793	935.74	1.34285		936.32	-0.05507	936.355	-0.01736	936.34	-0.00539
935.91	1.39474	935.73	1.388	935.765	1.37755	935.75	1.34246		936.33	-0.05489	936.365	-0.01719	936.35	-0.00538
935.92	1.39417	935.74	1.38741	935.775	1.37722	935.76	1.34204		936.34	-0.05474	936.375	-0.01694	936.36	-0.00541
935.93	1.3936	935.75	1.38682	935.785	1.37688	935.77	1.34156		936.35	-0.05464	936.385	-0.01673	936.37	-0.00542
935.94	1.39301	935.76	1.38631	935.795	1.37645	935.78	1.3411		936.36	-0.05451	936.395	-0.01656	936.38	-0.00537
935.95	1.39244	935.77	1.3858	935.805	1.37596	935.79	1.34067		936.37	-0.05436	936.405	-0.01647	936.39	-0.00531
935.96	1.39189	935.78	1.38525	935.815	1.37556	935.8	1.34019		936.38	-0.05429	936.415	-0.01634	936.4	-0.00532
935.97	1.39134	935.79	1.38466	935.825	1.37522	935.81	1.33971		936.39	-0.05421	936.425	-0.01612	936.41	-0.00535
935.98	1.39077	935.8	1.38406	935.835	1.37485	935.82	1.33933		936.4	-0.05402	936.435	-0.01592	936.42	-0.00537
935.99	1.39018	935.81	1.38347	935.845	1.37449	935.83	1.33896		936.41	-0.05378	936.445	-0.01569	936.43	-0.00537
936	1.38958	935.82	1.3829	935.855	1.37414	935.84	1.33858		936.42	-0.05355	936.455	-0.01544	936.44	-0.00534
936.01	1.38898	935.83	1.3824	935.865	1.37368	935.85	1.3382		936.43	-0.05331	936.465	-0.0153	936.45	-0.00526
936.02	1.38837	935.84	1.38187	935.875	1.37312	935.86	1.33787		936.44	-0.05302	936.475	-0.01525	936.46	-0.0052
936.03	1.38772	935.85	1.38129	935.885	1.37265	935.87	1.33758		936.45	-0.05266	936.485	-0.01507	936.47	-0.00515
936.04	1.38703	935.86	1.38077	935.895	1.37222	935.88	1.33724		936.46	-0.05229	936.495	-0.01482	936.48	-0.00501
936.05	1.38632	935.87	1.38034	935.905	1.37181	935.89	1.3369		936.47	-0.0519	936.505	-0.01451	936.49	-0.00479
936.06	1.38562	935.88	1.37991	935.915	1.37144	935.9	1.33648		936.48	-0.0516	936.515	-0.01418	936.5	-0.00457
936.07	1.38491	935.89	1.37948	935.925	1.37095	935.91	1.33598		936.49	-0.05137	936.525	-0.01396	936.51	-0.00434
936.08	1.3842	935.9	1.37902	935.935	1.3705	935.92	1.33549		936.5	-0.05115	936.535	-0.0137	936.52	-0.00414
936.09	1.38352	935.91	1.37856	935.945	1.37005	935.93	1.335		936.51	-0.05095	936.545	-0.01347	936.53	-0.00397
936.1	1.38289	935.92	1.37817	935.955	1.3696	935.94	1.33447		936.52	-0.05084	936.555	-0.01329	936.54	-0.00377
936.11	1.3823	935.93	1.37787	935.965	1.36911	935.95	1.33385		936.53	-0.05087	936.565	-0.01319	936.55	-0.00354
936.12	1.38174	935.94	1.37758	935.975	1.36858	935.96	1.33319		936.54	-0.05098	936.575	-0.01316	936.56	-0.00333
936.13	1.38116	935.95	1.37724	935.985	1.36802	935.97	1.33259		936.55	-0.051	936.585	-0.01314	936.57	-0.00314
936.14	1.38056	935.96	1.37693	935.995	1.36744	935.98	1.33205		936.56	-0.05093	936.595	-0.01312	936.58	-0.0029
936.15	1.37995	935.97	1.37663	936.005	1.36688	935.99	1.33144		936.57	-0.05094	936.605	-0.01307	936.59	-0.00266
936.16	1.37934	935.98	1.37628	936.015	1.36629	936	1.33081		936.58	-0.05096	936.615	-0.01305	936.6	-0.00245
936.17	1.37871	935.99	1.37583	936.025	1.36571	936.01	1.33019		936.59	-0.05094	936.625	-0.01299	936.61	-0.0023
936.18	1.3781	936	1.37539	936.035	1.36508	936.02	1.32954		936.6	-0.05099	936.635	-0.01302	936.62	-0.00217
936.19	1.37751	936.01	1.37499	936.045	1.36445	936.03	1.32883		936.61	-0.05112	936.645	-0.01307	936.63	-0.00202
936.2	1.37698	936.02	1.3746	936.055	1.36378	936.04	1.32813		936.62	-0.05129	936.655	-0.0132	936.64	-0.0019
936.21	1.37648	936.03	1.37415	936.065	1.36307	936.05	1.32749		936.63	-0.05143	936.665	-0.0134	936.65	-0.00186
936.22	1.37601	936.04	1.3736	936.075	1.36239	936.06	1.32689		936.64	-0.05158	936.675	-0.01362	936.66	-0.00193
936.23	1.37555	936.05	1.37305	936.085	1.36168	936.07	1.32623		936.65	-0.05179	936.685	-0.01387	936.67	-0.00201
936.24	1.37511	936.06	1.37248	936.095	1.36096	936.08	1.32554		936.66	-0.05206	936.695	-0.01415	936.68	-0.00211
936.25	1.3747	936.07	1.37191	936.105	1.36025	936.09	1.32495		936.67	-0.05224	936.705	-0.01445	936.69	-0.00223
936.26	1.3743	936.08	1.37135	936.115	1.35957	936.1	1.32438		936.68	-0.05242	936.715	-0.01473	936.7	-0.00236
936.27	1.37395	936.09	1.37074	936.125	1.35896	936.11	1.3238		936.69	-0.05265	936.725	-0.01499	936.71	-0.00257
936.28	1.3736	936.1	1.37013	936.135	1.3583	936.12	1.32325		936.7	-0.05286	936.735	-0.0153	936.72	-0.00277
936.29	1.37329	936.11	1.3696	936.145	1.35767	936.13	1.32281		936.71	-0.053	936.745	-0.01562	936.73	-0.00296
936.3	1.37295	936.12	1.36912	936.155	1.35711	936.14	1.32248		936.72	-0.05299	936.755	-0.01584	936.74	-0.00307
936.31	1.37259	936.13	1.36861	936.165	1.35655	936.15	1.32216		936.73	-0.05295	936.765	-0.01603	936.75	-0.00318
936.32	1.37219	936.14	1.36798	936.175	1.35596	936.16	1.32181		936.74	-0.05289	936.775	-0.01623	936.76	-0.00336
936.33	1.37178	936.15	1.36735	936.185	1.35535	936.17	1.32144		936.75	-0.05286	936.785	-0.01644	936.77	-0.00355
936.34	1.37144	936.16	1.36675	936.195	1.35478	936.18	1.32106		936.76	-0.0529	936.795	-0.01666	936.78	-0.00375
936.35	1.37105	936.17	1.36611	936.205	1.35428	936.19	1.32069		936.77	-0.05287	936.805	-0.01677	936.79	-0.00395
936.36	1.37063	936.18	1.36549	936.215	1.35379	936.2	1.32036		936.78	-0.05278	936.815	-0.01684	936.8	-0.00412
936.37	1.37025	936.19	1.36486	936.225	1.35336	936.21	1.32002		936.79	-0.05275	936.825	-0.01689	936.81	-0.00432
936.38	1.36993	936.2	1.36434	936.235	1.3529	936.22	1.31974		936.8	-0.0527	936.835	-0.01703	936.82	-0.00448
936.39	1.36961	936.21	1.36378	936.245	1.35238	936.23	1.3195		936.81	-0.05262	936.845	-0.01722	936.83	-0.00466
936.4	1.36924	936.22	1.36324	936.255	1.35186	936.24	1.31923		936.82	-0.05251	936.855	-0.01738	936.84	-0.0048
936.41	1.3689	936.23	1.36276	936.265	1.35142	936.25	1.31895		936.83	-0.05245	936.865	-0.01748	936.85	-0.00492
936.42	1.36854	936.24	1.36231	936.275	1.35101	936.26	1.31863		936.84	-0.05241	936.875	-0.01753	936.86	-0.00499
936.43	1.36819	936.25	1.36184	936.285	1.35064	936.27	1.31832		936.85	-0.05236	936.885	-0.01755	936.87	-0.00508
936.44	1.36787	936.26	1.36129	936.295	1.35032	936.28	1.318		936.86	-0.05236	936.895	-0.01755	936.88	-0.00527
936.45	1.36752	936.27	1.36082	936.305	1.35006	936.29	1.31767		936.87	-0.05234	936.905	-0.01747	936.89	-0.00536
936.46	1.36716	936.28	1.36037	936.315	1.34976	936.3	1.31725		936.88	-0.05241	936.915	-0.0174	936.9	-0.00543
936.47	1.36682	936.29	1.35992	936.325	1.34936	936.31	1.31683		936.89	-0.05249	936.925	-0.01746	936.91	-0.00552
936.48	1.36652	936.3	1.35951	936.335	1.34892	936.32	1.31647		936.9	-0.05255	936.935	-0.0176	936.92	-0.0056
936.49	1.36621	936.31	1.3591	936.345	1.34858	936.33	1.31615		936.91	-0.05256	936.945	-0.01763	936.93	-0.00569
936.5	1.36589	936.32	1.35856	936.355	1.34826	936.34	1.31573		936.92	-0.05267	936.955	-0.01763	936.94	-0.00586
936.51	1.36562	936.33	1.35794	936.365	1.3479	936.35	1.31526		936.93	-0.05288	936.965	-0.01772	936.95	-0.00615
936.52	1.36537	936.34	1.35736	936.375	1.34758	936.36	1.31481		936.94	-0.05309	936.975	-0.0178	936.96	-0.00641
936.53	1.36515	936.35	1.35689	936.385	1.34728	936.37	1.31441		936.95	-0.05327	936.985	-0.01787	936.97	-0.00661
936.54	1.36495	936.36	1.35647	936.395	1.34703	936.38	1.31411		936.96	-0.05338	936.995	-0.01792	936.98	-0.00678
936.55	1.36475	936.37	1.3561	936.405	1.3468	936.39	1.3138		936.97	-0.0535	937.005	-0.01795	936.99	-0.00692
936.56	1.36461	936.38	1.35563	936.415	1.34656	936.4	1.31344		936.98	-0.05373	937.015	-0.01806	937	-0.00719
936.57	1.36451	936.39	1.35528	936.425	1.34629	936.41	1.31311		936.99	-0.05396	937.025	-0.01822	937.01	-0.00738
936.58	1.36438	936.4	1.35498	936.435	1.34598	936.42	1.3128		937	-0.05415	937.035	-0.01839	937.02	-0.00752
936.59	1.3642	936.41	1.35468	936.445	1.34577	936.43	1.31243		937.01	-0.05435	937.045	-0.01843	937.03	-0.00762
936.6	1.36406	936.42	1.35439	936.455	1.34565	936.44	1.31208		937.02	-0.05458	937.055	-0.0184	937.04	-0.00773
936.61	1.36397	936.43	1.35419	936.465	1.34554	936.45	1.31182		937.03	-0.05476	937.065	-0.01843	937.05	-0.00782
936.62	1.36387	936.44	1.35393	936.475	1.34534	936.46	1.31155		937.04	-0.05493	937.075	-0.01852	937.06	-0.00795
936.63	1.3638	936.45	1.35364	936.485	1.34519	936.47	1.31125		937.05	-0.05517	937.085	-0.0186	937.07	-0.00813
936.64	1.3637	936.46	1.35343	936.495	1.34497	936.48	1.31093		937.06	-0.05541	937.095	-0.01873	937.08	-0.00821
936.65	1.36355	936.47	1.3533	936.505	1.34475	936.49	1.31064		937.07	-0.05555	937.105	-0.0188	937.09	-0.0082
936.66	1.36344	936.48	1.35309	936.515	1.34458	936.5	1.31042		937.08	-0.05568	937.115	-0.01886	937.1	-0.00828
936.67	1.36337	936.49	1.35285	936.525	1.34445	936.51	1.31027		937.09	-0.05576	937.125	-0.01892	937.11	-0.00841
936.68	1.36331	936.5	1.35259	936.535	1.34435	936.52	1.3101		937.1	-0.05587	937.135	-0.01895	937.12	-0.00857
936.69	1.36323	936.51	1.3523	936.545	1.34421	936.53	1.30993		937.11	-0.05596	937.145	-0.01902	937.13	-0.00874
936.7	1.36313	936.52	1.35206	936.555	1.34401	936.54	1.30975		937.12	-0.05605	937.155	-0.01913	937.14	-0.00885
936.71	1.36305	936.53	1.35199	936.565	1.34382	936.55	1.30964		937.13	-0.05607	937.165	-0.01923	937.15	-0.00884
936.72	1.36298	936.54	1.35186	936.575	1.34368	936.56	1.30955		937.14	-0.0561	937.175	-0.0193	937.16	-0.00889
936.73	1.36293	936.55	1.35171	936.585	1.3436	936.57	1.30945		937.15	-0.05616	937.185	-0.01933	937.17	-0.00898
936.74	1.36284	936.56	1.35144	936.595	1.34348	936.58	1.30933		937.16	-0.05619	937.195	-0.01936	937.18	-0.00912
936.75	1.36272	936.57	1.35119	936.605	1.34328	936.59	1.30919		937.17	-0.05621	937.205	-0.01944	937.19	-0.00922
936.76	1.36261	936.58	1.35097	936.615	1.34304	936.6	1.30905		937.18	-0.05623	937.215	-0.01957	937.2	-0.00932
936.77	1.36256	936.59	1.35085	936.625	1.34283	936.61	1.30894		937.19	-0.0563	937.225	-0.01973	937.21	-0.00937
936.78	1.36252	936.6	1.35054	936.635	1.34269	936.62	1.30887		937.2	-0.05634	937.235	-0.01984	937.22	-0.00959
936.79	1.3625	936.61	1.35022	936.645	1.3426	936.63	1.30883		937.21	-0.05635	937.245	-0.0199	937.23	-0.00983
936.8	1.3625	936.62	1.34989	936.655	1.34242	936.64	1.30881		937.22	-0.05637	937.255	-0.02007	937.24	-0.01008
936.81	1.36246	936.63	1.34955	936.665	1.34221	936.65	1.30875		937.23	-0.0564	937.265	-0.02025	937.25	-0.01033
936.82	1.36244	936.64	1.34915	936.675	1.34199	936.66	1.30862		937.24	-0.0565	937.275	-0.02045	937.26	-0.01063
936.83	1.36241	936.65	1.34879	936.685	1.34184	936.67	1.30853		937.25	-0.05658	937.285	-0.02057	937.27	-0.0109
936.84	1.36243	936.66	1.34845	936.695	1.34168	936.68	1.30843		937.26	-0.0567	937.295	-0.02074	937.28	-0.01118
936.85	1.36245	936.67	1.34814	936.705	1.3416	936.69	1.30841		937.27	-0.05674	937.305	-0.02085	937.29	-0.01145
936.86	1.36249	936.68	1.3479	936.715	1.34153	936.7	1.30835		937.28	-0.05685	937.315	-0.02096	937.3	-0.01167
936.87	1.36256	936.69	1.34766	936.725	1.34138	936.71	1.30828		937.29	-0.057	937.325	-0.02118	937.31	-0.01193
936.88	1.36264	936.7	1.34744	936.735	1.34125	936.72	1.30824		937.3	-0.05712	937.335	-0.02139	937.32	-0.01216
936.89	1.36273	936.71	1.34731	936.745	1.34114	936.73	1.30824		937.31	-0.05722	937.345	-0.02159	937.33	-0.01234
936.9	1.36282	936.72	1.34723	936.755	1.34107	936.74	1.30824		937.32	-0.0573	937.355	-0.02175	937.34	-0.01247
936.91	1.36291	936.73	1.3471	936.765	1.34112	936.75	1.30822		937.33	-0.05742	937.365	-0.02179	937.35	-0.01265
936.92	1.36296	936.74	1.34693	936.775	1.34113	936.76	1.30821		937.34	-0.05748	937.375	-0.02183	937.36	-0.01282
936.93	1.363	936.75	1.34693	936.785	1.34107	936.77	1.3082		937.35	-0.05754	937.385	-0.02194	937.37	-0.01286
936.94	1.36307	936.76	1.34694	936.795	1.34099	936.78	1.30823		937.36	-0.05758	937.395	-0.02208	937.38	-0.01291
936.95	1.36316	936.77	1.34705	936.805	1.34099	936.79	1.3083		937.37	-0.0576	937.405	-0.02216	937.39	-0.01289
936.96	1.36326	936.78	1.3471	936.815	1.34099	936.8	1.30835		937.38	-0.05766	937.415	-0.02227	937.4	-0.01293
936.97	1.36336	936.79	1.3471	936.825	1.34101	936.81	1.30839		937.39	-0.05771	937.425	-0.02234	937.41	-0.01301
936.98	1.36343	936.8	1.3471	936.835	1.34108	936.82	1.3085		937.4	-0.05767	937.435	-0.02234	937.42	-0.01306
936.99	1.36355	936.81	1.34717	936.845	1.34112	936.83	1.30852		937.41	-0.05779	937.445	-0.02244	937.43	-0.01311
937	1.36368	936.82	1.34726	936.855	1.34112	936.84	1.30855		937.42	-0.05789	937.455	-0.02256	937.44	-0.01314
937.01	1.3638	936.83	1.3473	936.865	1.34107	936.85	1.30862		937.43	-0.05795	937.465	-0.02273	937.45	-0.0132
937.02	1.36392	936.84	1.34736	936.875	1.3411	936.86	1.30872		937.44	-0.05796	937.475	-0.02282	937.46	-0.01325
937.03	1.36403	936.85	1.34748	936.885	1.34117	936.87	1.30883		937.45	-0.05796	937.485	-0.02286	937.47	-0.01324
937.04	1.36412	936.86	1.34765	936.895	1.34124	936.88	1.30894		937.46	-0.05794	937.495	-0.02288	937.48	-0.01317
937.05	1.36419	936.87	1.3479	936.905	1.34134	936.89	1.3091		937.47	-0.05784	937.505	-0.02285	937.49	-0.01303
937.06	1.36427	936.88	1.34806	936.915	1.34142	936.9	1.30921		937.48	-0.05781	937.515	-0.02284	937.5	-0.01297
937.07	1.36435	936.89	1.34809	936.925	1.34156	936.91	1.30941		937.49	-0.05769	937.525	-0.02279	937.51	-0.01301
937.08	1.36441	936.9	1.34818	936.935	1.34171	936.92	1.30959		937.5	-0.05755	937.535	-0.0227	937.52	-0.01298
937.09	1.36447	936.91	1.34836	936.945	1.34189	936.93	1.30974		937.51	-0.05746	937.545	-0.02258	937.53	-0.01289
937.1	1.36451	936.92	1.34849	936.955	1.34207	936.94	1.30985		937.52	-0.05739	937.555	-0.02244	937.54	-0.01282
937.11	1.36458	936.93	1.34856	936.965	1.34228	936.95	1.30998		937.53	-0.05734	937.565	-0.0223	937.55	-0.01282
937.12	1.36469	936.94	1.3486	936.975	1.34237	936.96	1.31014		937.54	-0.05727	937.575	-0.02232	937.56	-0.01287
937.13	1.36482	936.95	1.34863	936.985	1.3425	936.97	1.31033		937.55	-0.05722	937.585	-0.02232	937.57	-0.01296
937.14	1.36494	936.96	1.3487	936.995	1.34267	936.98	1.31051		937.56	-0.05716	937.595	-0.02227	937.58	-0.01299
937.15	1.36504	936.97	1.34872	937.005	1.34283	936.99	1.31066		937.57	-0.0571	937.605	-0.02221	937.59	-0.01306
937.16	1.36515	936.98	1.34872	937.015	1.34293	937	1.31083		937.58	-0.05704	937.615	-0.02222	937.6	-0.01314
937.17	1.36529	936.99	1.34875	937.025	1.34308	937.01	1.31105		937.59	-0.05695	937.625	-0.02221	937.61	-0.01323
937.18	1.36544	937	1.34886	937.035	1.34327	937.02	1.31128		937.6	-0.05688	937.635	-0.02217	937.62	-0.01327
937.19	1.36559	937.01	1.349	937.045	1.34346	937.03	1.31146		937.61	-0.05684	937.645	-0.02214	937.63	-0.01327
937.2	1.36568	937.02	1.3491	937.055	1.34368	937.04	1.31171		937.62	-0.05667	937.655	-0.02201	937.64	-0.01327
937.21	1.36576	937.03	1.34925	937.065	1.34387	937.05	1.31191		937.63	-0.05655	937.665	-0.02189	937.65	-0.01321
937.22	1.36585	937.04	1.34943	937.075	1.34407	937.06	1.31208		937.64	-0.05646	937.675	-0.02177	937.66	-0.01314
937.23	1.36594	937.05	1.34963	937.085	1.34426	937.07	1.31222		937.65	-0.0564	937.685	-0.02168	937.67	-0.01305
937.24	1.366	937.06	1.34975	937.095	1.34443	937.08	1.31237		937.66	-0.05632	937.695	-0.02157	937.68	-0.013
937.25	1.36604	937.07	1.34984	937.105	1.34461	937.09	1.3125		937.67	-0.05621	937.705	-0.02143	937.69	-0.01296
937.26	1.36606	937.08	1.34988	937.115	1.34478	937.1	1.31262		937.68	-0.05612	937.715	-0.02129	937.7	-0.01295
937.27	1.3661	937.09	1.34996	937.125	1.34495	937.11	1.3127		937.69	-0.05608	937.725	-0.02115	937.71	-0.01292
937.28	1.36617	937.1	1.35008	937.135	1.34502	937.12	1.31274		937.7	-0.0561	937.735	-0.02115	937.72	-0.01287
937.29	1.36627	937.11	1.35017	937.145	1.34509	937.13	1.31281		937.71	-0.05613	937.745	-0.02118	937.73	-0.01288
937.3	1.36634	937.12	1.35019	937.155	1.34512	937.14	1.3129		937.72	-0.05611	937.755	-0.02122	937.74	-0.01292
937.31	1.36638	937.13	1.35026	937.165	1.3452	937.15	1.31302		937.73	-0.05603	937.765	-0.02118	937.75	-0.01289
937.32	1.36642	937.14	1.35037	937.175	1.34535	937.16	1.31316		937.74	-0.05592	937.775	-0.02107	937.76	-0.01284
937.33	1.36644	937.15	1.35046	937.185	1.34556	937.17	1.31331		937.75	-0.05579	937.785	-0.02088	937.77	-0.01279
937.34	1.36647	937.16	1.35049	937.195	1.34573	937.18	1.31342		937.76	-0.05571	937.795	-0.02075	937.78	-0.01279
937.35	1.36649	937.17	1.35046	937.205	1.34584	937.19	1.31351		937.77	-0.05563	937.805	-0.02065	937.79	-0.01282
937.36	1.36653	937.18	1.35051	937.215	1.34594	937.2	1.31361		937.78	-0.05556	937.815	-0.02058	937.8	-0.01282
937.37	1.36655	937.19	1.35057	937.225	1.34606	937.21	1.31367		937.79	-0.05553	937.825	-0.02049	937.81	-0.01279
937.38	1.36656	937.2	1.35063	937.235	1.34621	937.22	1.31364		937.8	-0.05556	937.835	-0.02035	937.82	-0.01275
937.39	1.36657	937.21	1.35062	937.245	1.34633	937.23	1.31362		937.81	-0.0556	937.845	-0.02024	937.83	-0.01276
937.4	1.36655	937.22	1.35061	937.255	1.3464	937.24	1.31361		937.82	-0.05559	937.855	-0.02016	937.84	-0.01275
937.41	1.36654	937.23	1.35068	937.265	1.34642	937.25	1.31361		937.83	-0.05558	937.865	-0.02011	937.85	-0.01269
937.42	1.36654	937.24	1.35068	937.275	1.34651	937.26	1.31362		937.84	-0.05556	937.875	-0.02003	937.86	-0.01269
937.43	1.36657	937.25	1.35067	937.285	1.34669	937.27	1.31367		937.85	-0.05555	937.885	-0.01989	937.87	-0.01273
937.44	1.36664	937.26	1.35058	937.295	1.34688	937.28	1.31375		937.86	-0.05553	937.895	-0.01975	937.88	-0.01284
937.45	1.36667	937.27	1.35055	937.305	1.34709	937.29	1.31392		937.87	-0.05539	937.905	-0.01958	937.89	-0.0129
937.46	1.36676	937.28	1.35049	937.315	1.3473	937.3	1.31408		937.88	-0.05531	937.915	-0.01946	937.9	-0.01301
937.47	1.36687	937.29	1.3504	937.325	1.34748	937.31	1.3143		937.89	-0.05519	937.925	-0.01939	937.91	-0.01317
937.48	1.36694	937.3	1.35032	937.335	1.34768	937.32	1.31451		937.9	-0.05505	937.935	-0.01926	937.92	-0.01329
937.49	1.36706	937.31	1.35032	937.345	1.34792	937.33	1.31473		937.91	-0.05494	937.945	-0.01914	937.93	-0.01339
937.5	1.36711	937.32	1.35038	937.355	1.34823	937.34	1.31499		937.92	-0.05472	937.955	-0.01888	937.94	-0.01338
937.51	1.36714	937.33	1.3505	937.365	1.34848	937.35	1.31516		937.93	-0.05457	937.965	-0.01866	937.95	-0.01331
937.52	1.36716	937.34	1.35057	937.375	1.34868	937.36	1.3154		937.94	-0.05435	937.975	-0.01848	937.96	-0.01327
937.53	1.36719	937.35	1.35066	937.385	1.34877	937.37	1.31558		937.95	-0.05419	937.985	-0.01842	937.97	-0.01322
937.54	1.36725	937.36	1.35077	937.395	1.3488	937.38	1.31573		937.96	-0.05409	937.995	-0.01844	937.98	-0.01318
937.55	1.3673	937.37	1.35087	937.405	1.34892	937.39	1.31586		937.97	-0.05402	938.005	-0.01838	937.99	-0.01314
937.56	1.36731	937.38	1.35095	937.415	1.34913	937.4	1.316		937.98	-0.05387	938.015	-0.01818	938	-0.01309
937.57	1.36728	937.39	1.351	937.425	1.34931	937.41	1.31613		937.99	-0.05371	938.025	-0.01797	938.01	-0.01302
937.58	1.3673	937.4	1.35106	937.435	1.34942	937.42	1.31626		938	-0.0536	938.035	-0.01788	938.02	-0.01299
937.59	1.36735	937.41	1.35113	937.445	1.34949	937.43	1.31647		938.01	-0.05343	938.045	-0.01786	938.03	-0.01297
937.6	1.36736	937.42	1.35121	937.455	1.34951	937.44	1.31673		938.02	-0.05315	938.055	-0.01785	938.04	-0.01291
937.61	1.36735	937.43	1.35128	937.465	1.34955	937.45	1.31696		938.03	-0.05291	938.065	-0.0178	938.05	-0.01286
937.62	1.36737	937.44	1.35131	937.475	1.34965	937.46	1.31712		938.04	-0.05276	938.075	-0.01772	938.06	-0.01284
937.63	1.36741	937.45	1.35136	937.485	1.34976	937.47	1.31728		938.05	-0.05264	938.085	-0.01766	938.07	-0.01284
937.64	1.36745	937.46	1.3515	937.495	1.34983	937.48	1.31735		938.06	-0.0526	938.095	-0.01762	938.08	-0.01276
937.65	1.36746	937.47	1.35168	937.505	1.34988	937.49	1.31742		938.07	-0.05254	938.105	-0.01758	938.09	-0.01262
937.66	1.36748	937.48	1.35184	937.515	1.34988	937.5	1.31741		938.08	-0.05258	938.115	-0.0176	938.1	-0.01252
937.67	1.36747	937.49	1.3519	937.525	1.34985	937.51	1.31744		938.09	-0.05253	938.125	-0.01762	938.11	-0.01246
937.68	1.36743	937.5	1.35198	937.535	1.34984	937.52	1.3175		938.1	-0.05243	938.135	-0.01759	938.12	-0.01236
937.69	1.36745	937.51	1.35204	937.545	1.34979	937.53	1.31764		938.11	-0.0523	938.145	-0.01766	938.13	-0.01232
937.7	1.36738	937.52	1.3521	937.555	1.34971	937.54	1.31769		938.12	-0.05218	938.155	-0.01767	938.14	-0.01223
937.71	1.36734	937.53	1.35212	937.565	1.34962	937.55	1.31763		938.13	-0.0522	938.165	-0.01772	938.15	-0.01218
937.72	1.36734	937.54	1.35208	937.575	1.34958	937.56	1.31767		938.14	-0.05215	938.175	-0.01776	938.16	-0.01221
937.73	1.36734	937.55	1.35196	937.585	1.34954	937.57	1.31766		938.15	-0.05217	938.185	-0.01781	938.17	-0.0123
937.74	1.36738	937.56	1.35184	937.595	1.34955	937.58	1.31773		938.16	-0.05214	938.195	-0.01783	938.18	-0.01243
937.75	1.36738	937.57	1.35186	937.605	1.34964	937.59	1.31776		938.17	-0.05209	938.205	-0.01774	938.19	-0.01241
937.76	1.36731	937.58	1.35197	937.615	1.34966	937.6	1.31787		938.18	-0.05191	938.215	-0.01765	938.2	-0.01228
937.77	1.36728	937.59	1.35213	937.625	1.34963	937.61	1.31801		938.19	-0.05173	938.225	-0.01765	938.21	-0.01212
937.78	1.36724	937.6	1.35216	937.635	1.34964	937.62	1.31817		938.2	-0.05152	938.235	-0.0176	938.22	-0.01206
937.79	1.36718	937.61	1.35215	937.645	1.34971	937.63	1.3183		938.21	-0.05133	938.245	-0.01747	938.23	-0.01203
937.8	1.36709	937.62	1.35217	937.655	1.3498	937.64	1.31832		938.22	-0.05121	938.255	-0.01729	938.24	-0.01194
937.81	1.367	937.63	1.35218	937.665	1.3499	937.65	1.31834		938.23	-0.05109	938.265	-0.0171	938.25	-0.01185
937.82	1.36695	937.64	1.35217	937.675	1.34996	937.66	1.31836		938.24	-0.05102	938.275	-0.01699	938.26	-0.01183
937.83	1.3669	937.65	1.35214	937.685	1.34996	937.67	1.31841		938.25	-0.05091	938.285	-0.01694	938.27	-0.01181
937.84	1.36685	937.66	1.3521	937.695	1.34995	937.68	1.31849		938.26	-0.05078	938.295	-0.01689	938.28	-0.0118
937.85	1.36674	937.67	1.35202	937.705	1.34997	937.69	1.31861		938.27	-0.05053	938.305	-0.01677	938.29	-0.01178
937.86	1.36657	937.68	1.35199	937.715	1.34994	937.7	1.31868		938.28	-0.05028	938.315	-0.01662	938.3	-0.01166
937.87	1.36642	937.69	1.35193	937.725	1.34991	937.71	1.31871		938.29	-0.05009	938.325	-0.0165	938.31	-0.01159
937.88	1.36629	937.7	1.35198	937.735	1.34991	937.72	1.31873		938.3	-0.04993	938.335	-0.01638	938.32	-0.01144
937.89	1.36618	937.71	1.35205	937.745	1.34989	937.73	1.31868		938.31	-0.04987	938.345	-0.01629	938.33	-0.0113
937.9	1.36601	937.72	1.3521	937.755	1.3499	937.74	1.31859		938.32	-0.04979	938.355	-0.0161	938.34	-0.01112
937.91	1.36587	937.73	1.35218	937.765	1.34996	937.75	1.31857		938.33	-0.04967	938.365	-0.01591	938.35	-0.01095
937.92	1.36577	937.74	1.3522	937.775	1.34997	937.76	1.31855		938.34	-0.04957	938.375	-0.0158	938.36	-0.01085
937.93	1.36568	937.75	1.35216	937.785	1.34995	937.77	1.31856		938.35	-0.04948	938.385	-0.01573	938.37	-0.01082
937.94	1.36559	937.76	1.35221	937.795	1.34988	937.78	1.31854		938.36	-0.0494	938.395	-0.01571	938.38	-0.01071
937.95	1.36542	937.77	1.35226	937.805	1.34984	937.79	1.31851		938.37	-0.04925	938.405	-0.01557	938.39	-0.01053
937.96	1.36528	937.78	1.35223	937.815	1.34982	937.8	1.3185		938.38	-0.04912	938.415	-0.01546	938.4	-0.01044
937.97	1.36517	937.79	1.352	937.825	1.34979	937.81	1.31843		938.39	-0.04907	938.425	-0.01538	938.41	-0.01053
937.98	1.36511	937.8	1.35177	937.835	1.34972	937.82	1.31833		938.4	-0.04913	938.435	-0.0154	938.42	-0.01068
937.99	1.3651	937.81	1.35172	937.845	1.34961	937.83	1.31818		938.41	-0.04927	938.445	-0.01549	938.43	-0.01071
938	1.36506	937.82	1.35168	937.855	1.34951	937.84	1.3181		938.42	-0.04931	938.455	-0.01555	938.44	-0.0107
938.01	1.36501	937.83	1.35163	937.865	1.34946	937.85	1.31813		938.43	-0.04922	938.465	-0.01555	938.45	-0.0107
938.02	1.36496	937.84	1.35155	937.875	1.34948	937.86	1.31809		938.44	-0.04921	938.475	-0.01548	938.46	-0.01073
938.03	1.36489	937.85	1.35154	937.885	1.34952	937.87	1.31806		938.45	-0.04917	938.485	-0.01537	938.47	-0.01068
938.04	1.36481	937.86	1.35157	937.895	1.34954	937.88	1.31808		938.46	-0.04907	938.495	-0.01527	938.48	-0.01059
938.05	1.36468	937.87	1.35156	937.905	1.34953	937.89	1.31805		938.47	-0.04896	938.505	-0.01515	938.49	-0.0105
938.06	1.36459	937.88	1.35164	937.915	1.34947	937.9	1.31801		938.48	-0.04891	938.515	-0.01513	938.5	-0.01036
938.07	1.36456	937.89	1.35163	937.925	1.34939	937.91	1.31799		938.49	-0.0489	938.525	-0.01517	938.51	-0.01034
938.08	1.36453	937.9	1.35166	937.935	1.34929	937.92	1.31799		938.5	-0.04887	938.535	-0.01524	938.52	-0.0103
938.09	1.36448	937.91	1.3516	937.945	1.34921	937.93	1.318		938.51	-0.0488	938.545	-0.01527	938.53	-0.0103
938.1	1.3644	937.92	1.3516	937.955	1.34912	937.94	1.31802		938.52	-0.0487	938.555	-0.01529	938.54	-0.01024
938.11	1.36432	937.93	1.35163	937.965	1.349	937.95	1.31803		938.53	-0.04861	938.565	-0.01532	938.55	-0.01015
938.12	1.36422	937.94	1.35154	937.975	1.3489	937.96	1.31805		938.54	-0.04847	938.575	-0.01531	938.56	-0.01014
938.13	1.36407	937.95	1.3515	937.985	1.34883	937.97	1.31814		938.55	-0.04823	938.585	-0.01524	938.57	-0.01005
938.14	1.36389	937.96	1.35149	937.995	1.34881	937.98	1.31817		938.56	-0.048	938.595	-0.01508	938.58	-0.00992
938.15	1.36371	937.97	1.35141	938.005	1.34883	937.99	1.31817		938.57	-0.04782	938.605	-0.01488	938.59	-0.00984
938.16	1.36354	937.98	1.35134	938.015	1.3488	938	1.3181		938.58	-0.04771	938.615	-0.01473	938.6	-0.00976
938.17	1.36336	937.99	1.35125	938.025	1.34873	938.01	1.31803		938.59	-0.04759	938.625	-0.01463	938.61	-0.00969
938.18	1.36322	938	1.35131	938.035	1.34871	938.02	1.318		938.6	-0.04748	938.635	-0.01451	938.62	-0.00953
938.19	1.36306	938.01	1.35135	938.045	1.34869	938.03	1.31797		938.61	-0.04735	938.645	-0.01437	938.63	-0.00937
938.2	1.36285	938.02	1.35132	938.055	1.34871	938.04	1.31795		938.62	-0.04715	938.655	-0.01414	938.64	-0.00923
938.21	1.36261	938.03	1.35132	938.065	1.34861	938.05	1.3179		938.63	-0.04695	938.665	-0.01401	938.65	-0.00903
938.22	1.36238	938.04	1.3513	938.075	1.34842	938.06	1.31779		938.64	-0.04682	938.675	-0.01396	938.66	-0.00886
938.23	1.36218	938.05	1.35125	938.085	1.34817	938.07	1.31767		938.65	-0.04673	938.685	-0.01402	938.67	-0.00875
938.24	1.36199	938.06	1.35108	938.095	1.3479	938.08	1.31754		938.66	-0.04667	938.695	-0.01409	938.68	-0.00872
938.25	1.36177	938.07	1.35085	938.105	1.34766	938.09	1.31736		938.67	-0.04663	938.705	-0.01411	938.69	-0.00873
938.26	1.36152	938.08	1.3507	938.115	1.34743	938.1	1.31722		938.68	-0.04652	938.715	-0.01409	938.7	-0.00866
938.27	1.36125	938.09	1.35046	938.125	1.34724	938.11	1.31713		938.69	-0.04633	938.725	-0.01401	938.71	-0.00863
938.28	1.36099	938.1	1.35022	938.135	1.34707	938.12	1.31704		938.7	-0.04615	938.735	-0.01392	938.72	-0.00862
938.29	1.36076	938.11	1.35003	938.145	1.34692	938.13	1.31697		938.71	-0.04598	938.745	-0.01385	938.73	-0.00859
938.3	1.36053	938.12	1.34989	938.155	1.34677	938.14	1.31691		938.72	-0.04581	938.755	-0.01376	938.74	-0.00852
938.31	1.36029	938.13	1.34968	938.165	1.34666	938.15	1.31685		938.73	-0.04561	938.765	-0.01363	938.75	-0.00848
938.32	1.36003	938.14	1.34949	938.175	1.34657	938.16	1.31674		938.74	-0.04545	938.775	-0.01346	938.76	-0.00844
938.33	1.35979	938.15	1.34935	938.185	1.34645	938.17	1.31658		938.75	-0.04538	938.785	-0.01335	938.77	-0.00836
938.34	1.35959	938.16	1.34921	938.195	1.34628	938.18	1.3164		938.76	-0.04534	938.795	-0.01331	938.78	-0.0083
938.35	1.35938	938.17	1.34917	938.205	1.34607	938.19	1.31622		938.77	-0.04532	938.805	-0.01331	938.79	-0.00817
938.36	1.35915	938.18	1.34921	938.215	1.34588	938.2	1.31607		938.78	-0.04523	938.815	-0.01327	938.8	-0.00795
938.37	1.35895	938.19	1.3492	938.225	1.3457	938.21	1.31594		938.79	-0.04516	938.825	-0.01325	938.81	-0.0078
938.38	1.35876	938.2	1.34914	938.235	1.34548	938.22	1.31583		938.8	-0.04508	938.835	-0.01328	938.82	-0.0077
938.39	1.35855	938.21	1.34909	938.245	1.34523	938.23	1.31572		938.81	-0.04497	938.845	-0.01331	938.83	-0.00756
938.4	1.35825	938.22	1.34906	938.255	1.345	938.24	1.31557		938.82	-0.04481	938.855	-0.01325	938.84	-0.00736
938.41	1.35792	938.23	1.34898	938.265	1.34475	938.25	1.31545		938.83	-0.0446	938.865	-0.01318	938.85	-0.00716
938.42	1.35763	938.24	1.34881	938.275	1.34458	938.26	1.31537		938.84	-0.04438	938.875	-0.01306	938.86	-0.00706
938.43	1.35734	938.25	1.3486	938.285	1.34438	938.27	1.3153		938.85	-0.04413	938.885	-0.01295	938.87	-0.00699
938.44	1.35699	938.26	1.34843	938.295	1.3442	938.28	1.31519		938.86	-0.04389	938.895	-0.01279	938.88	-0.00685
938.45	1.35663	938.27	1.34832	938.305	1.34404	938.29	1.31511		938.87	-0.0436	938.905	-0.01259	938.89	-0.00664
938.46	1.35625	938.28	1.3483	938.315	1.34391	938.3	1.31508		938.88	-0.04323	938.915	-0.01234	938.9	-0.00637
938.47	1.3559	938.29	1.34825	938.325	1.3438	938.31	1.31499		938.89	-0.04296	938.925	-0.0121	938.91	-0.00612
938.48	1.35557	938.3	1.34814	938.335	1.34366	938.32	1.31487		938.9	-0.04273	938.935	-0.0119	938.92	-0.00594
938.49	1.35522	938.31	1.34799	938.345	1.34348	938.33	1.31474		938.91	-0.0425	938.945	-0.01173	938.93	-0.00578
938.5	1.35483	938.32	1.34782	938.355	1.34327	938.34	1.31456		938.92	-0.04229	938.955	-0.01156	938.94	-0.00561
938.51	1.35443	938.33	1.34767	938.365	1.34307	938.35	1.31435		938.93	-0.04209	938.965	-0.01136	938.95	-0.00541
938.52	1.35404	938.34	1.34751	938.375	1.34285	938.36	1.31409		938.94	-0.04194	938.975	-0.01119	938.96	-0.00522
938.53	1.35363	938.35	1.34733	938.385	1.34256	938.37	1.31382		938.95	-0.0418	938.985	-0.01107	938.97	-0.00504
938.54	1.35321	938.36	1.34714	938.395	1.34219	938.38	1.31358		938.96	-0.04162	938.995	-0.01102	938.98	-0.00486
938.55	1.35275	938.37	1.34692	938.405	1.34181	938.39	1.31331		938.97	-0.04141	939.005	-0.01094	938.99	-0.00466
938.56	1.35225	938.38	1.3466	938.415	1.34145	938.4	1.31304		938.98	-0.04118	939.015	-0.0108	939	-0.00452
938.57	1.35176	938.39	1.34621	938.425	1.34108	938.41	1.31275		938.99	-0.04096	939.025	-0.01068	939.01	-0.00444
938.58	1.35123	938.4	1.34585	938.435	1.34068	938.42	1.31247		939	-0.0407	939.035	-0.01056	939.02	-0.00431
938.59	1.35074	938.41	1.34552	938.445	1.34031	938.43	1.31215		939.01	-0.04052	939.045	-0.01043	939.03	-0.00418
938.6	1.35025	938.42	1.34517	938.455	1.33995	938.44	1.31179		939.02	-0.04038	939.055	-0.0103	939.04	-0.00407
938.61	1.34983	938.43	1.34478	938.465	1.33958	938.45	1.31148		939.03	-0.04026	939.065	-0.01025	939.05	-0.00404
938.62	1.34944	938.44	1.34438	938.475	1.3392	938.46	1.31117		939.04	-0.04018	939.075	-0.01024	939.06	-0.00405
938.63	1.34904	938.45	1.34404	938.485	1.33881	938.47	1.31082		939.05	-0.04013	939.085	-0.01022	939.07	-0.004
938.64	1.34863	938.46	1.34381	938.495	1.33845	938.48	1.31042		939.06	-0.04012	939.095	-0.01018	939.08	-0.00386
938.65	1.34821	938.47	1.34359	938.505	1.33807	938.49	1.31007		939.07	-0.04004	939.105	-0.01014	939.09	-0.0037
938.66	1.34779	938.48	1.34331	938.515	1.33767	938.5	1.30974		939.08	-0.03995	939.115	-0.01012	939.1	-0.00358
938.67	1.34738	938.49	1.34289	938.525	1.33719	938.51	1.30938		939.09	-0.0399	939.125	-0.01019	939.11	-0.00359
938.68	1.34697	938.5	1.34247	938.535	1.33665	938.52	1.30901		939.1	-0.03985	939.135	-0.01032	939.12	-0.00359
938.69	1.34653	938.51	1.34216	938.545	1.33613	938.53	1.3086		939.11	-0.03982	939.145	-0.0104	939.13	-0.00349
938.7	1.3461	938.52	1.34195	938.555	1.33568	938.54	1.30822		939.12	-0.03978	939.155	-0.01042	939.14	-0.00332
938.71	1.34569	938.53	1.34169	938.565	1.33528	938.55	1.30791		939.13	-0.03967	939.165	-0.01042	939.15	-0.0032
938.72	1.3453	938.54	1.34132	938.575	1.33485	938.56	1.30765		939.14	-0.03953	939.175	-0.01045	939.16	-0.00318
938.73	1.3449	938.55	1.34091	938.585	1.33436	938.57	1.3074		939.15	-0.03937	939.185	-0.01053	939.17	-0.00319
938.74	1.34448	938.56	1.34053	938.595	1.33389	938.58	1.30717		939.16	-0.03918	939.195	-0.01059	939.18	-0.00317
938.75	1.34406	938.57	1.3401	938.605	1.33348	938.59	1.30693		939.17	-0.03898	939.205	-0.01058	939.19	-0.00317
938.76	1.34365	938.58	1.33975	938.615	1.3331	938.6	1.30671		939.18	-0.03879	939.215	-0.01055	939.2	-0.00312
938.77	1.34328	938.59	1.33948	938.625	1.3327	938.61	1.30652		939.19	-0.0386	939.225	-0.01058	939.21	-0.00304
938.78	1.34295	938.6	1.3391	938.635	1.33228	938.62	1.30636		939.2	-0.03842	939.235	-0.01067	939.22	-0.00308
938.79	1.34264	938.61	1.33867	938.645	1.33185	938.63	1.30619		939.21	-0.03827	939.245	-0.01079	939.23	-0.00318
938.8	1.34227	938.62	1.33825	938.655	1.33138	938.64	1.306		939.22	-0.03809	939.255	-0.01089	939.24	-0.00321
938.81	1.34182	938.63	1.33783	938.665	1.33092	938.65	1.30579		939.23	-0.03783	939.265	-0.0109	939.25	-0.00319
938.82	1.34133	938.64	1.33737	938.675	1.33048	938.66	1.30556		939.24	-0.03755	939.275	-0.01085	939.26	-0.00316
938.83	1.34082	938.65	1.33691	938.685	1.33007	938.67	1.3053		939.25	-0.0373	939.285	-0.01076	939.27	-0.00313
938.84	1.34031	938.66	1.33643	938.695	1.32969	938.68	1.30506		939.26	-0.03702	939.295	-0.01062	939.28	-0.00311
938.85	1.3398	938.67	1.33587	938.705	1.32933	938.69	1.30485		939.27	-0.0367	939.305	-0.01047	939.29	-0.00314
938.86	1.33929	938.68	1.33529	938.715	1.32893	938.7	1.30464		939.28	-0.03638	939.315	-0.01035	939.3	-0.0032
938.87	1.33875	938.69	1.33475	938.725	1.3285	938.71	1.3044		939.29	-0.03607	939.325	-0.01025	939.31	-0.0032
938.88	1.33821	938.7	1.33432	938.735	1.32808	938.72	1.30415		939.3	-0.03576	939.335	-0.01013	939.32	-0.00311
938.89	1.33768	938.71	1.33387	938.745	1.32766	938.73	1.30394		939.31	-0.03543	939.345	-0.01002	939.33	-0.00305
938.9	1.33713	938.72	1.33334	938.755	1.32722	938.74	1.30376		939.32	-0.03504	939.355	-0.00991	939.34	-0.00303
938.91	1.33652	938.73	1.33275	938.765	1.32677	938.75	1.30355		939.33	-0.03461	939.365	-0.00974	939.35	-0.00301
938.92	1.33589	938.74	1.33215	938.775	1.3263	938.76	1.30328		939.34	-0.03424	939.375	-0.00959	939.36	-0.00299
938.93	1.33528	938.75	1.33157	938.785	1.3258	938.77	1.30294		939.35	-0.03396	939.385	-0.00947	939.37	-0.00297
938.94	1.33469	938.76	1.33101	938.795	1.32533	938.78	1.3026		939.36	-0.0337	939.395	-0.00937	939.38	-0.00294
938.95	1.33409	938.77	1.3304	938.805	1.32488	938.79	1.30226		939.37	-0.03343	939.405	-0.00921	939.39	-0.00296
938.96	1.33348	938.78	1.32983	938.815	1.32443	938.8	1.30194		939.38	-0.03311	939.415	-0.00905	939.4	-0.00292
938.97	1.33281	938.79	1.3292	938.825	1.32393	938.81	1.30164		939.39	-0.03272	939.425	-0.00888	939.41	-0.00289
938.98	1.3321	938.8	1.32851	938.835	1.32341	938.82	1.3013		939.4	-0.03234	939.435	-0.00869	939.42	-0.00287
938.99	1.33139	938.81	1.32798	938.845	1.32292	938.83	1.30091		939.41	-0.032	939.445	-0.00847	939.43	-0.00272
939	1.33057	938.82	1.32755	938.855	1.32246	938.84	1.30051		939.42	-0.03156	939.455	-0.0081	939.44	-0.00241
939.01	1.32973	938.83	1.32715	938.865	1.32196	938.85	1.30014		939.43	-0.03106	939.465	-0.00776	939.45	-0.00206
939.02	1.32892	938.84	1.32677	938.875	1.32143	938.86	1.29974		939.44	-0.03064	939.475	-0.00749	939.46	-0.00172
939.03	1.32812	938.85	1.32638	938.885	1.32093	938.87	1.29931		939.45	-0.03025	939.485	-0.0072	939.47	-0.00139
939.04	1.32734	938.86	1.32602	938.895	1.32041	938.88	1.29886		939.46	-0.0299	939.495	-0.00693	939.48	-0.00105
939.05	1.32653	938.87	1.32567	938.905	1.31986	938.89	1.29838		939.47	-0.02955	939.505	-0.00666	939.49	-0.000684
939.06	1.32563	938.88	1.32535	938.915	1.3193	938.9	1.2979		939.48	-0.02912	939.515	-0.00633	939.5	-0.00022672
939.07	1.32472	938.89	1.32502	938.925	1.31876	938.91	1.29736		939.49	-0.02872	939.525	-0.00596	939.51	0.00024704
939.08	1.32383	938.9	1.32466	938.935	1.31825	938.92	1.29682		939.5	-0.02837	939.535	-0.00558	939.52	0.00066272
939.09	1.32297	938.91	1.32425	938.945	1.31779	938.93	1.29628		939.51	-0.02802	939.545	-0.00518	939.53	0.00103
939.1	1.32201	938.92	1.32383	938.955	1.31737	938.94	1.29573		939.52	-0.02759	939.555	-0.00464	939.54	0.00146
939.11	1.32102	938.93	1.32345	938.965	1.31687	938.95	1.29518		939.53	-0.02714	939.565	-0.00415	939.55	0.00195
939.12	1.32002	938.94	1.32305	938.975	1.31629	938.96	1.29456		939.54	-0.02674	939.575	-0.00373	939.56	0.00242
939.13	1.31899	938.95	1.32258	938.985	1.31573	938.97	1.29394		939.55	-0.0263	939.585	-0.00326	939.57	0.00287
939.14	1.31793	938.96	1.32209	938.995	1.3152	938.98	1.29329		939.56	-0.02588	939.595	-0.00274	939.58	0.00333
939.15	1.31685	938.97	1.32165	939.005	1.31466	938.99	1.29261		939.57	-0.02546	939.605	-0.00219	939.59	0.00384
939.16	1.31575	938.98	1.32134	939.015	1.31406	939	1.29191		939.58	-0.02504	939.615	-0.0017	939.6	0.00447
939.17	1.31462	938.99	1.32095	939.025	1.31344	939.01	1.29115		939.59	-0.02465	939.625	-0.00119	939.61	0.00507
939.18	1.31349	939	1.32044	939.035	1.31282	939.02	1.29031		939.6	-0.02434	939.635	-0.0006699	939.62	0.00557
939.19	1.31237	939.01	1.31986	939.045	1.31222	939.03	1.28942		939.61	-0.02411	939.645	-0.0001565	939.63	0.00599
939.2	1.3112	939.02	1.31929	939.055	1.31155	939.04	1.28846		939.62	-0.02388	939.655	0.0003509	939.64	0.00647
939.21	1.31004	939.03	1.3187	939.065	1.31085	939.05	1.28747		939.63	-0.0237	939.665	0.0008038	939.65	0.00693
939.22	1.30889	939.04	1.31801	939.075	1.31012	939.06	1.28649		939.64	-0.02352	939.675	0.00123	939.66	0.00729
939.23	1.30772	939.05	1.31724	939.085	1.3093	939.07	1.28552		939.65	-0.0233	939.685	0.00158	939.67	0.00762
939.24	1.30656	939.06	1.31651	939.095	1.30835	939.08	1.28455		939.66	-0.02312	939.695	0.00178	939.68	0.00796
939.25	1.30535	939.07	1.31577	939.105	1.30741	939.09	1.2835		939.67	-0.02294	939.705	0.00206	939.69	0.00834
939.26	1.30408	939.08	1.315	939.115	1.30641	939.1	1.28246		939.68	-0.0227	939.715	0.00233	939.7	0.00874
939.27	1.30284	939.09	1.31421	939.125	1.3054	939.11	1.28143		939.69	-0.02248	939.725	0.00256	939.71	0.00909
939.28	1.3016	939.1	1.31341	939.135	1.30435	939.12	1.2804		939.7	-0.02226	939.735	0.00276	939.72	0.00945
939.29	1.30033	939.11	1.31265	939.145	1.30322	939.13	1.27933		939.71	-0.02205	939.745	0.00289	939.73	0.00986
939.3	1.29899	939.12	1.31187	939.155	1.30205	939.14	1.27822		939.72	-0.02181	939.755	0.00306	939.74	0.0103
939.31	1.29768	939.13	1.31103	939.165	1.30091	939.15	1.2771		939.73	-0.02161	939.765	0.00322	939.75	0.01068
939.32	1.29641	939.14	1.31006	939.175	1.29983	939.16	1.27591		939.74	-0.02153	939.775	0.00342	939.76	0.01092
939.33	1.29516	939.15	1.30906	939.185	1.29873	939.17	1.27473		939.75	-0.02146	939.785	0.00357	939.77	0.01112
939.34	1.29394	939.16	1.30811	939.195	1.29756	939.18	1.27355		939.76	-0.0214	939.795	0.00363	939.78	0.01134
939.35	1.29266	939.17	1.30714	939.205	1.29634	939.19	1.27241		939.77	-0.02126	939.805	0.00368	939.79	0.01159
939.36	1.29134	939.18	1.30621	939.215	1.2951	939.2	1.2713		939.78	-0.02104	939.815	0.00377	939.8	0.0119
939.37	1.29001	939.19	1.30513	939.225	1.29388	939.21	1.27019		939.79	-0.02082	939.825	0.00386	939.81	0.01209
939.38	1.2887	939.2	1.30406	939.235	1.29265	939.22	1.26911		939.8	-0.02057	939.835	0.00395	939.82	0.01228
939.39	1.28743	939.21	1.30305	939.245	1.29144	939.23	1.26805		939.81	-0.02034	939.845	0.00401	939.83	0.01249
939.4	1.2861	939.22	1.30209	939.255	1.29023	939.24	1.26701		939.82	-0.02004	939.855	0.00413	939.84	0.01279
939.41	1.28475	939.23	1.3011	939.265	1.28906	939.25	1.26601		939.83	-0.01967	939.865	0.00432	939.85	0.01308
939.42	1.28337	939.24	1.30006	939.275	1.28778	939.26	1.265		939.84	-0.01929	939.875	0.00441	939.86	0.01335
939.43	1.28197	939.25	1.29896	939.285	1.2865	939.27	1.26394		939.85	-0.01893	939.885	0.00453	939.87	0.01359
939.44	1.2806	939.26	1.29783	939.295	1.28529	939.28	1.2629		939.86	-0.01858	939.895	0.00469	939.88	0.01378
939.45	1.27917	939.27	1.29669	939.305	1.28409	939.29	1.26191		939.87	-0.01812	939.905	0.00492	939.89	0.01402
939.46	1.2777	939.28	1.29556	939.315	1.28284	939.3	1.26094		939.88	-0.01759	939.915	0.00515	939.9	0.01429
939.47	1.27619	939.29	1.29441	939.325	1.2816	939.31	1.25993		939.89	-0.01707	939.925	0.00542	939.91	0.01458
939.48	1.27468	939.3	1.29319	939.335	1.28033	939.32	1.2588		939.9	-0.01668	939.935	0.00564	939.92	0.01481
939.49	1.27319	939.31	1.29197	939.345	1.27903	939.33	1.25764		939.91	-0.01632	939.945	0.00584	939.93	0.01502
939.5	1.27168	939.32	1.2908	939.355	1.27777	939.34	1.25648		939.92	-0.01596	939.955	0.0061	939.94	0.0153
939.51	1.27018	939.33	1.28958	939.365	1.27653	939.35	1.25532		939.93	-0.01561	939.965	0.00634	939.95	0.01551
939.52	1.26869	939.34	1.28832	939.375	1.27519	939.36	1.2541		939.94	-0.01532	939.975	0.0065	939.96	0.0157
939.53	1.26717	939.35	1.28709	939.385	1.27375	939.37	1.25288		939.95	-0.015	939.985	0.00658	939.97	0.01593
939.54	1.26564	939.36	1.28591	939.395	1.27228	939.38	1.25168		939.96	-0.01466	939.995	0.00664	939.98	0.01621
939.55	1.26404	939.37	1.28473	939.405	1.27087	939.39	1.25046		939.97	-0.01426	940.005	0.00683	939.99	0.01655
939.56	1.26242	939.38	1.28361	939.415	1.26947	939.4	1.24925		939.98	-0.01383	940.015	0.00704	940	0.01695
939.57	1.2608	939.39	1.28239	939.425	1.268	939.41	1.24803		939.99	-0.01341	940.025	0.0072	940.01	0.01728
939.58	1.25914	939.4	1.28115	939.435	1.26645	939.42	1.24679		940	-0.01297	940.035	0.0073	940.02	0.0176
939.59	1.25751	939.41	1.27989	939.445	1.2649	939.43	1.24549		940.01	-0.01262	940.045	0.0074	940.03	0.01791
939.6	1.2558	939.42	1.27863	939.455	1.26333	939.44	1.24417		940.02	-0.01221	940.055	0.00752	940.04	0.01826
939.61	1.25411	939.43	1.27739	939.465	1.26173	939.45	1.24287		940.03	-0.01181	940.065	0.00762	940.05	0.01862
939.62	1.25243	939.44	1.27606	939.475	1.26009	939.46	1.24152		940.04	-0.01145	940.075	0.00766	940.06	0.0189
939.63	1.25074	939.45	1.27459	939.485	1.2585	939.47	1.24021		940.05	-0.01106	940.085	0.00776	940.07	0.01908
939.64	1.24906	939.46	1.27325	939.495	1.25691	939.48	1.23891		940.06	-0.01066	940.095	0.00784	940.08	0.01935
[truncated: 2,917 more rows]

## Sheet: Figure 2b
	dark	800 nm	400-700 nm	AM 1.5 G			800 nm	400-700 nm	AM 1.5 G
Photon Energy (eV)	Normalized Intensity	Normalized Intensity	Normalized Intensity	Normalized Intensity		Photon Energy (eV)	△A	△A	△A
11804.1	-0.27928	-0.05313	-0.03628	-0.0579		11804.1	0.22138	0.24301	0.22615
11809.1	-0.26657	-0.05219	-0.03512	-0.05736		11809.1	0.20921	0.23145	0.21438
11814.1	-0.25608	-0.05354	-0.03669	-0.05928		11814.1	0.1968	0.21939	0.20254
11819.1	-0.24812	-0.05732	-0.04134	-0.06366		11819.1	0.18447	0.20678	0.1908
11824.1	-0.24158	-0.06255	-0.04898	-0.06943		11824.1	0.17215	0.1926	0.17903
11829.1	-0.23583	-0.06792	-0.05748	-0.07559		11829.1	0.16024	0.17835	0.1679
11834.1	-0.23006	-0.07279	-0.06596	-0.0813		11834.1	0.14876	0.1641	0.15728
11839.1	-0.22294	-0.07577	-0.07236	-0.08544		11839.1	0.1375	0.15059	0.14718
11844.1	-0.21376	-0.07663	-0.07638	-0.08779		11844.1	0.12597	0.13738	0.13713
11849.1	-0.20125	-0.07425	-0.07655	-0.08742		11849.1	0.11383	0.1247	0.127
11854.1	-0.18534	-0.06929	-0.07335	-0.08455		11854.1	0.10079	0.112	0.11605
11859.1	-0.1654	-0.06095	-0.06618	-0.07776		11859.1	0.08764	0.09922	0.10445
11864.1	-0.14175	-0.04989	-0.05532	-0.06727		11864.1	0.07448	0.08642	0.09186
11869.1	-0.11582	-0.03678	-0.04252	-0.0538		11869.1	0.06202	0.07331	0.07905
11874.1	-0.0891	-0.0234	-0.02957	-0.03926		11874.1	0.04984	0.05953	0.06571
11879.1	-0.06302	-0.01102	-0.01795	-0.02466		11879.1	0.03837	0.04507	0.05201
11884.1	-0.03896	-0.000979233	-0.0083	-0.01176		11884.1	0.0272	0.03066	0.03798
11889.1	-0.01773	0.00651	-0.000689366	-0.00105		11889.1	0.01668	0.01704	0.02424
11889.6	-0.01061	0.00766	0.00358	0.00365		11889.6	0.01426	0.01419	0.01827
11890.1	-0.00606	0.00714	0.00581	0.00567		11890.1	0.01173	0.01186	0.0132
11890.6	-0.00342	0.00569	0.00649	0.00605		11890.6	0.00947	0.0099	0.0091
11891.1	-0.00179	0.00411	0.00544	0.00532		11891.1	0.00711	0.00723	0.00589
11891.6	-0.00104	0.00281	0.00396	0.00451		11891.6	0.00555	0.00501	0.00385
11892.1	-0.000431231	0.0019	0.00268	0.00392		11892.1	0.00435	0.00311	0.00233
11892.6	5.04345e-05	0.00139	0.0019	0.00357		11892.6	0.00352	0.00185	0.00134
11893.1	0.000566544	0.0013	0.00157	0.00306		11893.1	0.00249	0.001	0.000730044
11893.6	0.000940895	0.00128	0.00162	0.00256		11893.6	0.00162	0.000679198	0.000343034
11894.1	0.001	0.00112	0.00162	0.00165		11894.1	0.000643007	0.000619552	0.000118021
11894.6	0.00136	0.00078373	0.000991731	0.000614394		11894.6	-0.000743535	-0.000366199	-0.000574199
11895.1	0.00139	0.000430068	0.00013258	-0.000574082		11895.1	-0.00197	-0.00126	-0.000961359
11895.6	0.00122	-0.000196206	-0.000582321	-0.00144		11895.6	-0.00266	-0.0018	-0.00141
11896.1	0.000715417	-0.0006282	-0.000997905	-0.00183		11896.1	-0.00255	-0.00171	-0.00134
11896.6	0.000357647	-0.000830179	-0.00137	-0.00195		11896.6	-0.00231	-0.00173	-0.00119
11897.1	0.000157853	-0.000679576	-0.0014	-0.00181		11897.1	-0.00197	-0.00156	-0.000837429
11897.6	0.000310122	-0.000599501	-0.00127	-0.00164		11897.6	-0.00195	-0.00158	-0.000909623
11898.1	0.000487429	-0.000329352	-0.00107	-0.00146		11898.1	-0.00195	-0.00156	-0.000816781
11898.6	0.000861786	-0.000118336	-0.000908283	-0.00144		11898.6	-0.0023	-0.00177	-0.000980122
11899.1	0.000715832	0.000132213	-0.000375881	-0.00101		11899.1	-0.00172	-0.00109	-0.000583618
11899.6	0.000442595	0.000156321	-6.66945e-05	-0.000612483		11899.6	-0.00106	-0.000509289	-0.000286273
11900.1	-0.000428926	-2.93739e-05	-1.83842e-05	-0.000399348		11900.1	2.95787e-05	0.000410542	0.000399552
11900.6	-0.00125	-0.000417565	-0.000609475	-0.000833422		11900.6	0.000413036	0.000636983	0.000828893
11901.1	-0.00208	-0.000976236	-0.00132	-0.00139		11901.1	0.000691152	0.000753711	0.0011
11901.6	-0.00266	-0.00166	-0.00226	-0.00239		11901.6	0.000271774	0.000397386	0.001
11902.1	-0.00331	-0.00219	-0.00282	-0.00327		11902.1	3.76312e-05	0.000488761	0.00112
11902.6	-0.00319	-0.00257	-0.00279	-0.00358		11902.6	-0.000380954	0.000405564	0.000626301
11903.1	-0.00311	-0.00278	-0.0023	-0.00322		11903.1	-0.000105705	0.000809188	0.00032852
11903.6	-0.00265	-0.00287	-0.00157	-0.00264		11903.6	1.42066e-05	0.00109	-0.000218315
11904.1	-0.0025	-0.00271	-0.000751462	-0.00176		11904.1	0.000741442	0.00175	-0.000206159
11904.6	-0.00178	-0.00243	-0.00029211	-0.000767681		11904.6	0.00102	0.00149	-0.000648417
11905.1	-0.00119	-0.00189	-0.000271176	0.000165433		11905.1	0.00136	0.00091948	-0.000696229
11905.6	-0.000427107	-0.00108	-0.000367213	0.000953466		11905.6	0.00138	5.98937e-05	-0.000652874
11906.1	0.000392513	0.000300419	4.96994e-05	0.00174		11906.1	0.00135	-0.000342814	-9.20937e-05
11906.6	0.00148	0.00176	0.000706007	0.00239		11906.6	0.00091538	-0.000772333	0.000281425
11907.1	0.00269	0.00342	0.00227	0.00335		11907.1	0.000657939	-0.000421836	0.000727935
11907.6	0.00403	0.00514	0.00413	0.00449		11907.6	0.000458459	9.9956e-05	0.00111
11908.1	0.00585	0.00724	0.00684	0.00629		11908.1	0.000441957	0.000992491	0.00139
11908.6	0.00838	0.00957	0.009	0.0084		11908.6	2.33383e-05	0.000621468	0.0012
11909.1	0.01145	0.01219	0.01158	0.01144		11909.1	-1.2135e-05	0.000132764	0.000743274
11909.6	0.01528	0.01555	0.01466	0.01524		11909.6	-4.0434e-05	-0.000620972	0.000268974
11910.1	0.0196	0.01954	0.01871	0.01949		11910.1	-0.000105684	-0.00088749	-6.3672e-05
11910.6	0.02451	0.02447	0.02327	0.02439		11910.6	-0.000128227	-0.00125	-4.2695e-05
11911.1	0.03004	0.03004	0.02886	0.02985		11911.1	-0.000194585	-0.00119	6.38e-07
11911.6	0.03638	0.03674	0.03531	0.03655		11911.6	0.00016752	-0.00107	0.000352184
11912.1	0.04379	0.04468	0.04303	0.04435		11912.1	0.000559499	-0.000758883	0.000888067
11912.6	0.05241	0.05371	0.05171	0.05361		11912.6	0.0012	-0.00069896	0.0013
11913.1	0.06267	0.06456	0.0628	0.06454		11913.1	0.00188	0.000136039	0.00189
11913.6	0.07457	0.07685	0.07561	0.07749		11913.6	0.00293	0.00105	0.00229
11914.1	0.08889	0.09187	0.09145	0.09297		11914.1	0.00408	0.00256	0.00298
11914.6	0.10577	0.10902	0.10908	0.11091		11914.6	0.00514	0.00331	0.00325
11915.1	0.12585	0.12942	0.12981	0.13166		11915.1	0.0058	0.00395	0.00357
11915.6	0.14934	0.15297	0.15335	0.15614		11915.6	0.0068	0.00401	0.00363
11916.1	0.17684	0.17939	0.18011	0.18307		11916.1	0.00623	0.00327	0.00255
11916.6	0.20807	0.21024	0.21137	0.21447		11916.6	0.0064	0.0033	0.00217
11917.1	0.24277	0.24419	0.24582	0.24833		11917.1	0.00556	0.00304	0.00141
11917.6	0.28035	0.28269	0.28418	0.28704		11917.6	0.0067	0.00383	0.00234
11918.1	0.32039	0.32334	0.32455	0.32794		11918.1	0.00755	0.00416	0.00295
11918.6	0.36228	0.36774	0.36838	0.37315		11918.6	0.01086	0.0061	0.00545
11919.1	0.40551	0.41297	0.41359	0.41936		11919.1	0.01385	0.00808	0.00746
11919.6	0.4496	0.45803	0.45929	0.46579		11919.6	0.01619	0.00969	0.00843
11920.1	0.49314	0.50353	0.50624	0.51312		11920.1	0.01997	0.0131	0.01039
11920.6	0.53384	0.54651	0.55072	0.55749		11920.6	0.02364	0.01687	0.01266
11921.1	0.57216	0.58824	0.59355	0.60059		11921.1	0.02844	0.02139	0.01608
11921.6	0.60719	0.62567	0.63173	0.63905		11921.6	0.03185	0.02454	0.01847
11922.1	0.63792	0.65935	0.66613	0.67393		11922.1	0.036	0.02821	0.02143
11922.6	0.6641	0.68772	0.69551	0.70336		11922.6	0.03926	0.03141	0.02361
11923.1	0.68592	0.71162	0.72064	0.72885		11923.1	0.04293	0.03472	0.0257
11923.6	0.70345	0.73002	0.74057	0.74898		11923.6	0.04553	0.03712	0.02658
11924.1	0.71717	0.74449	0.7567	0.76539		11924.1	0.04823	0.03953	0.02733
11924.6	0.72776	0.756	0.77004	0.77847		11924.6	0.0507	0.04227	0.02824
11925.1	0.73605	0.76501	0.78065	0.7885		11925.1	0.05245	0.0446	0.02896
11925.6	0.74249	0.77239	0.78916	0.79605		11925.6	0.05356	0.04667	0.0299
11926.1	0.74784	0.77847	0.79613	0.80228		11926.1	0.05444	0.04828	0.03063
11926.6	0.75275	0.784	0.80191	0.80793		11926.6	0.05518	0.04916	0.03125
11927.1	0.75763	0.78923	0.80693	0.81353		11927.1	0.05591	0.0493	0.0316
11927.6	0.76259	0.7949	0.81143	0.81875		11927.6	0.05616	0.04884	0.03231
11928.1	0.76854	0.8009	0.81662	0.82436		11928.1	0.05582	0.04808	0.03236
11928.6	0.77548	0.80803	0.8229	0.83036		11928.6	0.05487	0.04741	0.03255
11929.1	0.78334	0.81546	0.8297	0.83686		11929.1	0.05352	0.04636	0.03212
11929.6	0.7918	0.82367	0.8368	0.84384		11929.6	0.05204	0.045	0.03187
11930.1	0.80073	0.83145	0.84399	0.85193		11930.1	0.0512	0.04326	0.03072
11930.6	0.8097	0.83947	0.85142	0.86048		11930.6	0.05078	0.04171	0.02977
11931.1	0.81795	0.84687	0.85846	0.86946		11931.1	0.05151	0.04051	0.02892
11931.6	0.82547	0.85427	0.86559	0.87812		11931.6	0.05265	0.04012	0.0288
11932.1	0.83213	0.861	0.87225	0.88628		11932.1	0.05415	0.04012	0.02887
11932.6	0.83848	0.8673	0.8788	0.8929		11932.6	0.05442	0.04032	0.02882
11933.1	0.84418	0.87281	0.88432	0.89854		11933.1	0.05435	0.04013	0.02863
11933.6	0.84968	0.87741	0.88922	0.90287		11933.6	0.05319	0.03955	0.02773
11934.1	0.85486	0.88154	0.89378	0.90688		11934.1	0.05202	0.03893	0.02668
11934.6	0.86002	0.88519	0.89786	0.91055		11934.6	0.05053	0.03784	0.02516
11935.1	0.86505	0.88869	0.90176	0.91414		11935.1	0.04909	0.0367	0.02364
11935.6	0.86985	0.89225	0.90579	0.91783		11935.6	0.04798	0.03593	0.0224
11936.1	0.87464	0.89599	0.91019	0.92144		11936.1	0.04679	0.03555	0.02135
11936.6	0.87946	0.90012	0.91438	0.92518		11936.6	0.04572	0.03492	0.02066
11937.1	0.88427	0.90457	0.91847	0.92848		11937.1	0.04421	0.0342	0.0203
11937.6	0.88914	0.90971	0.92234	0.93229		11937.6	0.04314	0.0332	0.02057
11938.1	0.89441	0.91524	0.92641	0.9366		11938.1	0.04219	0.032	0.02084
11938.6	0.90003	0.92137	0.93012	0.94161		11938.6	0.04159	0.0301	0.02134
11939.1	0.90591	0.92791	0.93423	0.94627		11939.1	0.04035	0.02832	0.022
11939.6	0.91276	0.93499	0.93942	0.95118		11939.6	0.03842	0.02667	0.02223
11940.1	0.92075	0.94235	0.94608	0.95646		11940.1	0.03571	0.02532	0.0216
11940.6	0.9297	0.95002	0.95375	0.96277		11940.6	0.03307	0.02404	0.02032
11941.1	0.93899	0.95807	0.96234	0.96965		11941.1	0.03067	0.02335	0.01908
11941.6	0.94902	0.96674	0.97153	0.97783		11941.6	0.02881	0.02251	0.01772
11942.1	0.95943	0.97631	0.98136	0.98756		11942.1	0.02814	0.02193	0.01688
11942.6	0.97012	0.98652	0.99129	0.99803		11942.6	0.0279	0.02116	0.01639
11943.1	0.98103	0.99751	1.00154	1.00886		11943.1	0.02782	0.02051	0.01647
11943.6	0.99266	1.00863	1.01202	1.01947		11943.6	0.02681	0.01936	0.01597
11944.1	1.00443	1.01974	1.02243	1.03028		11944.1	0.02585	0.018	0.01531
11944.6	1.01548	1.02991	1.03217	1.04011		11944.6	0.02464	0.0167	0.01443
11945.1	1.02521	1.03904	1.04083	1.04852		11945.1	0.02331	0.01561	0.01383
11945.6	1.03354	1.0466	1.04834	1.05502		11945.6	0.02149	0.0148	0.01306
11946.1	1.03994	1.05275	1.0545	1.05997		11946.1	0.02004	0.01456	0.01281
11946.6	1.04424	1.0568	1.05876	1.06312		11946.6	0.01889	0.01452	0.01256
11947.1	1.04655	1.05861	1.06069	1.06465		11947.1	0.01811	0.01415	0.01206
11947.6	1.04751	1.05836	1.06063	1.06472		11947.6	0.01721	0.01312	0.01085
11948.1	1.04686	1.05641	1.05865	1.06311		11948.1	0.01626	0.01179	0.00955
11948.6	1.04496	1.05321	1.05512	1.05987		11948.6	0.01491	0.01016	0.00825
11949.1	1.04156	1.04853	1.05032	1.05482		11949.1	0.01326	0.00876	0.00697
11949.6	1.03744	1.04337	1.04464	1.04839		11949.6	0.01095	0.0072	0.00593
11950.1	1.03215	1.03774	1.03862	1.04121		11950.1	0.00905	0.00647	0.00559
11950.6	1.02613	1.03128	1.03175	1.0335		11950.6	0.00737	0.00562	0.00515
11951.1	1.01945	1.0241	1.02522	1.02614		11951.1	0.0067	0.00577	0.00465
11951.6	1.01254	1.01666	1.01847	1.01876		11951.6	0.00621	0.00593	0.00412
11952.1	1.00601	1.00945	1.01295	1.01206		11952.1	0.00605	0.00694	0.00344
11952.6	1.00021	1.00252	1.00772	1.00595		11952.6	0.00573	0.00751	0.00231
11953.1	0.99532	0.99627	1.00308	1.00012		11953.1	0.0048	0.00776	0.00095678
11953.6	0.9912	0.99075	0.99779	0.99438		11953.6	0.00319	0.00659	-0.00044992
11954.1	0.98796	0.98597	0.99325	0.98926		11954.1	0.0013	0.00529	-0.00199
11954.6	0.98502	0.98146	0.98857	0.98487		11954.6	-0.0001458	0.00356	-0.00356
11955.1	0.98204	0.97753	0.98452	0.98124		11955.1	-0.00079994	0.00248	-0.00451
11955.6	0.97868	0.9741	0.98087	0.97788		11955.6	-0.00080691	0.00219	-0.00458
11956.1	0.97578	0.97172	0.9784	0.97521		11956.1	-0.00057415	0.00262	-0.00405
11956.6	0.97347	0.97022	0.97613	0.97351		11956.6	3.084e-05	0.00266	-0.00326
11957.1	0.97204	0.96978	0.97409	0.97225		11957.1	0.00020382	0.00205	-0.00226
11957.6	0.97166	0.9697	0.97217	0.97148		11957.6	-0.00018128	0.00051458	-0.00196
11958.1	0.9719	0.97011	0.97032	0.97125		11958.1	-0.0006506	-0.00158	-0.00179
11958.6	0.97377	0.97133	0.96978	0.97281		11958.6	-0.00095857	-0.00399	-0.00243
11959.1	0.97753	0.9741	0.97125	0.97573		11959.1	-0.0018	-0.00628	-0.00342
11960.6	0.98374	0.97995	0.97706	0.98092		11960.6	-0.00283	-0.00668	-0.0038
11962.1	0.99278	0.9897	0.98684	0.98961		11962.1	-0.00317	-0.00594	-0.00308
11963.7	1.00496	1.00271	1.00044	1.00181		11963.7	-0.00315	-0.00453	-0.00225
11965.2	1.01812	1.01728	1.01537	1.01605		11965.2	-0.00207	-0.00274	-0.0008375
11966.8	1.02969	1.03064	1.02962	1.02905		11966.8	-0.0006365	-6.44e-05	0.0009565
11968.5	1.03683	1.03984	1.03966	1.03916		11968.5	0.00233	0.00284	0.00301
11970.1	1.03854	1.04404	1.04482	1.04324		11970.1	0.00469	0.00627	0.0055
11971.8	1.03551	1.04306	1.04517	1.04313		11971.8	0.00762	0.00967	0.00755
11973.5	1.02814	1.03859	1.04148	1.03824		11973.5	0.01011	0.01334	0.01045
11975.3	1.01949	1.03169	1.03512	1.03082		11975.3	0.01133	0.01563	0.0122
11977	1.01083	1.02452	1.02669	1.02137		11977	0.01054	0.01586	0.01369
11978.8	1.00356	1.01721	1.01809	1.01327		11978.8	0.00971	0.01452	0.01364
11980.7	0.99604	1.01081	1.01007	1.00614		11980.7	0.0101	0.01403	0.01477
11982.5	0.98909	1.00398	1.00344	1.00033		11982.5	0.01124	0.01435	0.01489
11984.4	0.9812	0.9971	0.99596	0.99499		11984.4	0.01379	0.01476	0.0159
11986.3	0.97267	0.98946	0.98831	0.99067		11986.3	0.018	0.01563	0.01679
11988.2	0.96395	0.9816	0.98021	0.98535		11988.2	0.0214	0.01626	0.01765
11990.2	0.95689	0.97406	0.97371	0.9787		11990.2	0.02181	0.01682	0.01717
11992.2	0.95151	0.9672	0.96713	0.97051		11992.2	0.01901	0.01562	0.01569
11994.2	0.94827	0.96221	0.96263	0.96341		11994.2	0.01514	0.01436	0.01394
11996.2	0.94685	0.95872	0.96031	0.95734		11996.2	0.01049	0.01346	0.01187
11998.3	0.94801	0.95782	0.96105	0.95422		11998.3	0.00621	0.01305	0.00981
12000.4	0.95106	0.95882	0.96217	0.95329		12000.4	0.00223	0.01111	0.00776
12002.5	0.95526	0.96215	0.96464	0.95499		12002.5	-0.00026673	0.00938	0.00689
12004.7	0.95918	0.96586	0.96758	0.95729		12004.7	-0.00189	0.0084	0.00668
12006.9	0.96205	0.96975	0.97028	0.95876		12006.9	-0.00328	0.00823	0.0077
12009.1	0.96288	0.97248	0.97077	0.95861		12009.1	-0.00426	0.00789	0.0096
12011.3	0.96152	0.97323	0.96941	0.95633		12011.3	-0.00519	0.0079	0.01171
12013.6	0.95811	0.9717	0.96635	0.95251		12013.6	-0.0056	0.00824	0.0136
12015.9	0.95434	0.96901	0.96283	0.94678		12015.9	-0.00755	0.0085	0.01467
12018.2	0.95092	0.96625	0.95834	0.94163		12018.2	-0.00929	0.00741	0.01533
12020.5	0.94742	0.96379	0.95475	0.93693		12020.5	-0.01048	0.00734	0.01637
12022.9	0.94448	0.96232	0.9519	0.9338		12022.9	-0.01067	0.00742	0.01785
12025.3	0.94159	0.96153	0.95056	0.93074		12025.3	-0.01085	0.00897	0.01994
12027.7	0.93934	0.96111	0.94965	0.92895		12027.7	-0.01039	0.01031	0.02177
12030.2	0.93638	0.96088	0.94889	0.92678		12030.2	-0.0096	0.01251	0.0245
12032.7	0.93296	0.96031	0.94713	0.92398		12032.7	-0.00898	0.01416	0.02735
12035.2	0.92719	0.95773	0.94313	0.91804		12035.2	-0.00915	0.01594	0.03054
12037.7	0.9202	0.95293	0.9366	0.90951		12037.7	-0.01069	0.01639	0.03273
12040.3	0.91207	0.94678	0.92755	0.89917		12040.3	-0.0129	0.01549	0.03471
12042.9	0.9047	0.94122	0.91901	0.88885		12042.9	-0.01585	0.01431	0.03652
12045.5	0.89814	0.93675	0.91187	0.88069		12045.5	-0.01745	0.01373	0.0386
12048.2	0.89381	0.93529	0.90853	0.87562		12048.2	-0.01819	0.01472	0.04148
12050.8	0.89133	0.93709	0.90797	0.87481		12050.8	-0.01651	0.01664	0.04576
12053.5	0.89171	0.94088	0.91026	0.8758		12053.5	-0.01591	0.01856	0.04917
12056.2	0.89272	0.94414	0.91337	0.87837		12056.2	-0.01435	0.02065	0.05142
12059	0.89474	0.94633	0.91644	0.87995		12059	-0.01479	0.02171	0.05159
12061.8	0.89595	0.94769	0.91837	0.88234		12061.8	-0.01361	0.02242	0.05174
12064.6	0.89804	0.94889	0.92075	0.88338		12064.6	-0.01466	0.02271	0.05085
12067.4	0.89847	0.95029	0.92303	0.88458		12067.4	-0.01389	0.02456	0.05182
12070.3	0.89807	0.95166	0.92457	0.88326		12070.3	-0.01481	0.0265	0.05359
12073.2	0.89603	0.9527	0.92424	0.88094		12073.2	-0.01509	0.02821	0.05667
12076.1	0.8936	0.95217	0.92166	0.87609		12076.1	-0.01752	0.02806	0.05857
12079.1	0.89025	0.94984	0.9171	0.87114		12079.1	-0.01911	0.02685	0.05959
12082	0.88633	0.94569	0.91081	0.86524		12082	-0.02109	0.02449	0.05936
12085	0.88265	0.94097	0.90518	0.85968		12085	-0.02297	0.02252	0.05832
12088.1	0.87887	0.93627	0.9006	0.85345		12088.1	-0.02542	0.02172	0.0574
12091.2	0.87532	0.93143	0.89677	0.84647		12091.2	-0.02886	0.02144	0.05611
12094.2	0.87076	0.92588	0.89178	0.83904		12094.2	-0.03172	0.02102	0.05512
12097.3	0.86552	0.91947	0.88585	0.8298		12097.3	-0.03572	0.02034	0.05395
12100.5	0.85957	0.91298	0.87915	0.82183		12100.5	-0.03774	0.01958	0.05341
12103.6	0.85422	0.90653	0.87294	0.81469		12103.6	-0.03953	0.01872	0.05231
12106.8	0.8497	0.90107	0.86806	0.81053		12106.8	-0.03918	0.01836	0.05137
12110.1	0.84576	0.89707	0.86474	0.80616		12110.1	-0.03959	0.01898	0.05131
12113.3	0.84193	0.89445	0.86213	0.80314		12113.3	-0.03879	0.0202	0.05252
12116.6	0.83813	0.89193	0.85826	0.79836		12116.6	-0.03977	0.02013	0.0538
12119.9	0.83393	0.88884	0.85275	0.7927		12119.9	-0.04124	0.01881	0.05491
12123.2	0.83078	0.88578	0.84659	0.78469		12123.2	-0.04609	0.01581	0.055
12126.6	0.82865	0.88309	0.84086	0.77696		12126.6	-0.05169	0.01221	0.05444
12130	0.82809	0.88085	0.83561	0.7689		12130	-0.05919	0.00752	0.05276
12133.4	0.82819	0.87898	0.83149	0.76216		12133.4	-0.06603	0.0033	0.0508
12136.8	0.82838	0.87772	0.8281	0.756		12136.8	-0.07238	-0.00027735	0.04934
12140.3	0.82679	0.87623	0.82449	0.75124		12140.3	-0.07555	-0.00231	0.04944
12143.8	0.82309	0.87409	0.8199	0.74555		12143.8	-0.07754	-0.0032	0.051
12147.3	0.817	0.87034	0.81475	0.74004		12147.3	-0.07696	-0.00225	0.05334
12150.9	0.8099	0.86552	0.80995	0.73369		12150.9	-0.07621	5.112e-05	0.05562
12154.5	0.80236	0.86039	0.80472	0.72722		12154.5	-0.07514	0.00236	0.05803
12158.1	0.79567	0.85643	0.80098	0.72103		12158.1	-0.07464	0.00532	0.06077
12161.7	0.7901	0.85364	0.7985	0.71592		12161.7	-0.07419	0.0084	0.06353
12165.4	0.78514	0.85252	0.79733	0.71148		12165.4	-0.07366	0.01219	0.06738
12169.1	0.77987	0.8519	0.79465	0.70665		12169.1	-0.07321	0.01478	0.07203
12172.8	0.7746	0.8511	0.79162	0.70175		12172.8	-0.07285	0.01701	0.07649
12176.5	0.7688	0.8488	0.78701	0.69646		12176.5	-0.07234	0.01821	0.08
12180.3	0.76419	0.84585	0.78231	0.69182		12180.3	-0.07237	0.01813	0.08167
12184.1	0.76093	0.8431	0.77752	0.68677		12184.1	-0.07416	0.01658	0.08217
12187.9	0.7596	0.84179	0.77466	0.68283		12187.9	-0.07678	0.01506	0.08219
12191.8	0.75987	0.84206	0.77435	0.67901		12191.8	-0.08086	0.01448	0.08219
12195.6	0.7611	0.84417	0.77533	0.67595		12195.6	-0.08515	0.01424	0.08307
12199.6	0.76202	0.84676	0.77743	0.67283		12199.6	-0.08919	0.01541	0.08474
12203.5	0.76189	0.84922	0.7792	0.67075		12203.5	-0.09114	0.0173	0.08733
12207.5	0.76154	0.85069	0.78135	0.66922		12207.5	-0.09232	0.01982	0.08916
12211.5	0.76059	0.85113	0.78196	0.66831		12211.5	-0.09228	0.02138	0.09054
12215.5	0.75924	0.85054	0.78177	0.66721		12215.5	-0.09204	0.02253	0.09129
12219.5	0.75714	0.84937	0.77953	0.6658		12219.5	-0.09134	0.02239	0.09223
12223.6	0.75456	0.84708	0.77608	0.66285		12223.6	-0.09172	0.02152	0.09251
12227.7	0.75037	0.84264	0.77029	0.65693		12227.7	-0.09343	0.01993	0.09227
12231.8	0.74451	0.83633	0.76297	0.64853		12231.8	-0.09599	0.01846	0.09182
12236	0.73844	0.82843	0.75407	0.63772		12236	-0.10072	0.01563	0.08999
12240.2	0.73254	0.82042	0.74446	0.6269		12240.2	-0.10564	0.01192	0.08788
12244.4	0.72691	0.81288	0.73618	0.61606		12244.4	-0.11085	0.00928	0.08597
12248.6	0.7217	0.80777	0.73028	0.60789		12248.6	-0.11381	0.00858	0.08607
12252.9	0.71691	0.80405	0.72548	0.60025		12252.9	-0.11666	0.00857	0.08713
12257.2	0.71127	0.80062	0.72089	0.59393		12257.2	-0.11734	0.00962	0.08935
12261.5	0.70479	0.79661	0.71552	0.58647		12261.5	-0.11832	0.01073	0.09183
12265.8	0.69793	0.79265	0.70963	0.57867		12265.8	-0.11926	0.0117	0.09471
12270.2	0.69186	0.78907	0.70292	0.56975		12270.2	-0.12211	0.01106	0.09721
12274.6	0.68632	0.78569	0.69708	0.56112		12274.6	-0.1252	0.01076	0.09936
12279.1	0.68127	0.78329	0.69235	0.55441		12279.1	-0.12686	0.01108	0.10202
12283.5	0.67597	0.7801	0.6883	0.54764		12283.5	-0.12833	0.01233	0.10413
12288	0.67001	0.77457	0.68193	0.54046		12288	-0.12955	0.01192	0.10455
12292.5	0.66277	0.76513	0.67255	0.52935		12292.5	-0.13342	0.00978	0.10237
12297.1	0.65499	0.75386	0.6603	0.51673		12297.1	-0.13826	0.00531	0.09887
12301.6	0.6481	0.74179	0.64817	0.50077		12301.6	-0.14733	6.605e-05	0.09369
12306.2	0.64373	0.73142	0.63709	0.48667		12306.2	-0.15707	-0.00665	0.08769
12310.8	0.64204	0.72412	0.62835	0.4747		12310.8	-0.16734	-0.01369	0.08208
12315.5	0.64198	0.72069	0.62128	0.46758		12315.5	-0.1744	-0.0207	0.07871
12320.2	0.6416	0.71851	0.61622	0.46163		12320.2	-0.17997	-0.02538	0.07691
12324.9	0.6387	0.71497	0.60998	0.45463		12324.9	-0.18407	-0.02873	0.07627
12329.6	0.632	0.70884	0.60163	0.44387		12329.6	-0.18813	-0.03037	0.07684
12334.4	0.62122	0.6997	0.5907	0.42959		12334.4	-0.19162	-0.03052	0.07848
12339.1	0.60822	0.68845	0.57892	0.41292		12339.1	-0.1953	-0.0293	0.08023
12344	0.59445	0.67673	0.56657	0.39645		12344	-0.198	-0.02787	0.08229

## Sheet: Figure 3a
Wavelength (nm)	△A (×10^-4), 45-50 μs	△A (×10^-4), 40-45 μs	△A (×10^-4), 35-40 μs	△A (×10^-4), 30-35 μs	△A (×10^-4), 25-30 μs	△A (×10^-4), 20-25 μs	△A (×10^-4), 15-20 μs	△A (×10^-4), 10-15 μs	△A (×10^-4), 5-10 μs	△A (×10^-4), 0-5 μs
847.458	0.09722	0.12179	0.061	0.03324	0.01649	-0.00135	0.13933	0.01821	0.09957	0.17636
854.701	0.01944	0.0578	0.06714	0.03615	0.08489	0.06847	0.10489	0.09952	0.12795	0.25971
862.069	0.0187	0.02359	0.05534	0.00189	0.03647	0.01779	0.05997	0.05001	0.09879	0.21661
869.565	-0.01	0.06501	0.03544	0.03987	0.094	0.01149	0.00337	0.07304	0.07484	0.14309
877.193	-0.06519	-0.05822	-0.03644	-0.0622	-0.01256	-0.02453	-0.02192	-0.01182	0.02483	0.09453
884.956	0.00372	-0.01287	-0.00204	0.0205	-0.00146	0.02551	0.02312	0.04389	0.05879	0.15386
892.857	0.02391	0.06332	0.0105	0.00398	-0.00602	0.05086	0.04318	0.03768	0.06338	0.17192
900.901	0.01672	0.0269	0.02872	0.01038	0.02183	0.05116	0.02239	0.03194	0.05431	0.13705
909.091	0.01658	0.04228	0.02616	0.01323	0.00515	0.04817	0.04518	0.05589	0.05765	0.14809
917.431	0.00487	0.04224	0.01599	0.0372	0.06255	0.05228	0.05203	0.04984	0.07716	0.19167
925.926	-0.03342	-0.02289	-0.03282	-0.01807	-0.00341	-0.02428	-0.00693	0.00456	0.01829	0.10342
934.579	0.04223	0.02801	0.03758	0.00696	0.05442	0.02964	0.03439	0.06785	0.07944	0.13449
943.396	0.01738	-0.01612	0.02315	-0.01501	-0.000977962	0.01798	0.0265	0.02681	0.02438	0.09406
952.381	0.01453	0.0121	0.01523	0.00652	0.0205	0.02164	0.01795	0.01723	0.04246	0.09869
961.539	0.00544	0.00634	0.00479	0.00195	0.02044	0.0067	0.01857	0.03099	0.05906	0.08167
970.874	0.00367	-0.00489	0.00242	0.00457	0.00491	0.00681	0.00908	0.01448	0.03355	0.07742
980.392	-0.007	-0.00601	7.40337e-05	0.000614502	-0.00193	0.00621	0.0174	0.01192	0.04123	0.06804
990.099	0.01083	0.00547	0.01532	0.01772	0.01652	0.02538	0.02129	0.03786	0.03865	0.08223
1000	0.01816	0.01207	0.01255	0.00891	0.0188	0.02251	0.02032	0.03575	0.03125	0.06948
1010.1	0.00578	0.00729	0.00388	0.01609	0.00967	0.00859	0.01357	0.02001	0.02914	0.06266
1020.41	0.00478	0.00565	0.00257	0.01007	0.00963	0.00928	0.01497	0.02621	0.02603	0.053
1030.93	0.00359	0.00223	0.000484187	0.000264421	-0.0012	0.00819	0.0117	0.01761	0.02595	0.04805
1041.67	0.00648	0.00918	0.0061	0.01072	0.01637	0.01407	0.01484	0.02114	0.02927	0.04263
1052.63	0.00351	0.00698	0.00907	0.01243	0.01114	0.00928	0.01919	0.02158	0.02641	0.03899
1063.83	-0.00358	0.00277	0.00159	0.000598631	0.00343	0.0057	0.00908	0.01049	0.02338	0.03672
1075.27	-0.00339	0.00328	-0.000555725	0.00578	0.000764631	0.00379	0.00843	0.01698	0.01991	0.04072
1086.96	0.00573	0.00598	0.00344	0.00861	0.00927	0.01204	0.01246	0.01814	0.02575	0.03364
1098.9	0.00189	0.00471	0.000619595	0.00647	0.00647	0.01047	0.0121	0.01591	0.01746	0.02824
1111.11	0.00482	0.00317	0.00976	0.00825	0.00841	0.00873	0.00952	0.01483	0.01955	0.0217
1123.6	0.00184	0.00225	0.0011	0.00399	0.00413	0.00407	0.00703	0.01226	0.01584	0.02087
1136.36	0.00679	0.00665	0.00724	0.00766	0.0074	0.01054	0.01257	0.01788	0.01911	0.02136
1149.43	0.00806	0.00807	0.0086	0.01067	0.01031	0.01357	0.01316	0.01955	0.0193	0.02388
1162.79	-0.00124	-0.00563	-0.00168	0.000440832	0.00214	0.00102	0.00513	0.00794	0.01199	0.00628
1176.47	0.00327	0.00254	0.00496	0.00647	0.0056	0.00869	0.00812	0.01594	0.01558	0.01152
1190.48	-0.00145	-0.00132	0.00324	0.00229	-0.000150352	0.00192	0.00741	0.0092	0.01326	0.0061
1204.82	0.00395	0.00139	0.00194	0.00528	0.00446	0.0077	0.00523	0.0111	0.01456	0.00686
1219.51	0.00193	-0.000236663	0.00267	-0.00126	0.00275	0.00131	0.00858	0.00784	0.00715	-0.00132
1234.57	0.00692	0.0023	0.00933	0.00657	0.00583	0.00699	0.00758	0.01089	0.01586	0.00463
1250	-0.00118	-5.73095e-05	0.00546	0.00266	0.000812978	0.00276	0.00524	0.00899	0.00782	-0.00418
1265.82	0.0016	0.00247	0.00481	0.00235	0.00382	0.0066	0.00395	0.00892	0.00936	-0.00687
1282.05	0.00383	0.000138617	-0.000674266	0.00271	0.00246	0.00406	0.00404	0.01035	0.00651	-0.00841
1298.7	-0.000483058	-0.00136	-0.004	0.00268	0.0017	0.0018	0.00024463	0.00307	0.00965	-0.00899
1315.79	0.00781	0.00325	0.01117	0.00589	0.01176	0.01029	0.01011	0.01259	0.01287	-0.00090826
1333.33	-0.00225	0.00267	0.00134	-0.00343	0.00326	0.00319	0.00553	0.00442	0.00731	-0.00531
1351.35	0.00254	0.00491	0.00136	0.000166728	0.00704	0.00236	0.00642	0.01111	0.0091	-0.00866
1369.86	-0.00216	-0.00021857	-0.000985826	0.00271	0.000556897	0.00113	0.00627	0.00711	0.00785	-0.01137
1388.89	-0.000265668	-0.00179	0.00146	0.000207912	0.00434	0.00407	0.00835	0.00766	0.00818	-0.00934
1408.45	0.00453	0.00247	0.00631	0.00465	0.00301	0.00648	0.00294	0.00833	0.00768	-0.00587
1428.57	0.000415996	0.00394	0.0022	0.00517	0.00248	0.00673	0.01003	0.00501	0.00988	-0.00825
1449.28	-0.000617735	0.0016	0.000905187	0.00575	0.00285	0.00561	0.00417	0.00735	0.01125	-0.00639
1470.59	-0.00333	-0.00181	3.18704e-06	-0.00164	0.00563	0.00224	0.00236	0.00609	0.00664	-0.00912
1492.54	-0.00207	0.0027	8.2374e-05	0.000516416	0.00238	0.00275	0.00259	0.00641	0.00765	-0.00993
1515.15	-3.7971e-05	0.00139	0.00288	0.0029	0.00129	0.0025	0.00694	0.00787	0.00879	-0.00801
1538.46	0.000665864	0.00532	0.00184	-9.77585e-05	0.00176	0.00763	0.00562	0.00537	0.01024	-0.000347275
1562.5	0.00517	0.01081	0.00532	0.00403	0.00542	0.01002	0.01042	0.01129	0.01377	5.38082e-05
1587.3	0.00348	-0.000124812	0.000519282	0.00519	0.00165	0.00365	0.000738746	0.00498	0.00686	-0.0016
1612.9	0.00257	-0.000396735	0.00823	0.0072	0.01082	0.00871	0.01308	0.015	0.01382	0.00311
1639.34	0.00255	0.00426	0.00656	0.00537	0.00969	0.0084	0.01112	0.01257	0.01219	-0.00246
1666.67	-0.00231	0.00253	0.00213	0.0019	0.01102	0.01159	0.00819	0.01515	0.01164	0.00273
1694.92	0.0092	0.0045	0.01018	0.00885	0.00822	0.01313	0.01569	0.01639	0.01827	0.00756
1724.14	4.73907e-06	0.00332	-0.000664846	-3.3838e-05	-0.00596	0.00406	0.01115	0.00843	0.01308	0.0012
1754.39	-0.00813	-0.00212	-0.00545	-0.00324	0.00191	0.00455	0.00124	0.00472	0.00974	-0.00135
1785.71	0.01069	0.01094	0.00485	0.01339	0.00958	0.00809	0.01389	0.01468	0.02186	0.00865
1818.18	0.0015	0.00988	0.004	0.00595	0.00585	0.00829	0.01041	0.01913	0.02833	0.01299
1851.85	0.01048	0.00676	0.01115	0.01119	0.01517	0.01728	0.01624	0.0233	0.02671	0.01247
1886.79	-0.00605	-0.000431221	-0.00388	-9.0378e-05	0.00587	0.0032	0.00548	0.0095	0.00664	0.00381
1923.08	0.00673	0.00872	-0.00273	0.00149	0.00474	0.01244	0.00451	0.0086	0.02166	0.00729
1960.78	0.000310387	0.00145	0.0022	0.00252	0.00129	0.00512	0.00737	0.00941	0.01821	0.01307
2000	0.00952	0.00901	-0.000880801	0.00346	0.01301	0.00722	0.00854	0.0137	0.01589	0.01812
2040.82	-0.00114	0.0044	0.00363	0.000252417	-0.000295415	0.00749	-0.00276	0.00606	0.0012	0.00889
2083.33	-0.00318	-0.0055	0.000838486	0.00121	-0.00098478	0.00716	0.00821	0.00695	0.01327	0.01248
2127.66	0.00883	0.01988	0.00502	0.00586	0.01547	0.01948	0.01241	0.02254	0.02461	0.01076
2173.91	0.00477	0.00307	0.00177	0.00279	0.00195	0.00823	0.00505	0.00853	0.01892	0.00941
2222.22	0.01305	0.01736	0.02223	0.02031	0.02483	0.01757	0.01311	0.02672	0.03103	0.01973
2272.73	-0.01284	-0.00672	-0.00347	0.01217	-0.00752	-0.00623	-0.00279	0.00366	0.00602	0.0127
2325.58	0.00115	0.00189	0.000873412	-0.00367	-0.00501	0.00601	0.00401	0.00571	0.00529	-0.000859346
2380.95	0.00305	0.01848	0.00353	0.000981726	0.00734	0.01431	0.00247	0.00759	0.02339	-0.000840463
2439.02	0.00802	0.02176	0.00466	0.01817	0.01826	0.02095	0.02435	0.00327	0.02699	0.03059
2500	0.01661	-0.00187	0.01959	-0.01611	0.00897	0.02035	0.01617	0.0035	0.02769	0.03178

## Sheet: Figure 3b
Wavelength (nm)	△A (×10^-4), 45-50 μs	△A (×10^-4), 40-45 μs	△A (×10^-4), 35-40 μs	△A (×10^-4), 30-35 μs	△A (×10^-4), 25-30 μs	△A (×10^-4), 20-25 μs	△A (×10^-4), 15-20 μs	△A (×10^-4), 10-15 μs	△A (×10^-4), 5-10 μs	△A (×10^-4), 0-5 μs
847.458	-0.04258	0.02364	0.02069	-0.0098	0.02929	0.05067	0.03357	0.04917	0.11674	0.59197
854.701	-0.00682	-0.01591	-0.02548	-0.02443	-0.01814	-0.05399	-0.00196	0.0209	0.01613	0.43208
862.069	-0.05068	-0.05707	-0.02916	-0.02267	-0.01281	-0.04491	-0.05429	0.04231	0.056	0.38422
869.565	0.01946	0.0012	0.01933	0.01806	-0.000570794	0.01467	0.00901	-0.01891	0.05751	0.32171
877.193	-0.02012	-0.02167	-0.00672	-0.03339	-0.03761	-0.03672	-0.01163	-0.01594	0.01209	0.24843
884.956	-0.02062	-0.00568	0.00463	0.00995	-0.00336	-0.00443	0.00527	-0.00292	0.00696	0.2205
892.857	-0.03648	-0.0357	-0.03597	-0.01643	-0.0255	-0.0394	-0.06314	-0.0463	-0.02702	0.14407
900.901	-0.01664	-0.03073	-0.0256	-0.02573	-0.02358	-0.02954	-0.03722	-0.02565	-0.04697	0.09097
909.091	-0.02743	-0.03358	-0.03855	-0.02257	-0.02432	-0.03596	-0.04681	-0.07259	-0.06692	0.04868
917.431	-0.06741	-0.0467	-0.0416	-0.05711	-0.03817	-0.06853	-0.08139	-0.08822	-0.08241	-0.000116717
925.926	0.00215	-0.01499	-0.0182	-0.01035	-0.03369	-0.04373	-0.0556	-0.07664	-0.10158	-0.03923
934.579	-0.02161	-0.03365	-0.01174	-0.01505	-0.01735	-0.04356	-0.06661	-0.06515	-0.08731	-0.07885
943.396	-0.02922	-0.04489	-0.05342	-0.06453	-0.04625	-0.06291	-0.08349	-0.10897	-0.14002	-0.13996
952.381	-0.01635	-0.02263	-0.04107	-0.03352	-0.03708	-0.05333	-0.07467	-0.09645	-0.14159	-0.15235
961.539	-0.02329	-0.03829	-0.04067	-0.03422	-0.0484	-0.04522	-0.07087	-0.09775	-0.14769	-0.2093
970.874	-0.01654	-0.02567	-0.02905	-0.03822	-0.0376	-0.05615	-0.07069	-0.10323	-0.15284	-0.23207
980.392	-0.02867	-0.03504	-0.03995	-0.05101	-0.05029	-0.0596	-0.08143	-0.11302	-0.16333	-0.2679
990.099	-0.03383	-0.04899	-0.05457	-0.04939	-0.06005	-0.07332	-0.09273	-0.11565	-0.18963	-0.31303
1000	-0.04181	-0.04005	-0.04354	-0.05339	-0.05549	-0.07204	-0.08636	-0.11826	-0.19126	-0.34297
1010.1	-0.04569	-0.04054	-0.04317	-0.04925	-0.05813	-0.07625	-0.09521	-0.12621	-0.19832	-0.36648
1020.41	-0.04686	-0.04955	-0.04812	-0.06124	-0.07123	-0.07381	-0.10379	-0.13919	-0.21815	-0.40408
1030.93	-0.04085	-0.04935	-0.0482	-0.0562	-0.06419	-0.08161	-0.1007	-0.14134	-0.22586	-0.44399
1041.67	-0.04215	-0.04635	-0.05404	-0.05673	-0.06422	-0.08574	-0.10443	-0.14502	-0.23552	-0.48143
1052.63	-0.04011	-0.04299	-0.04669	-0.0574	-0.06606	-0.08494	-0.10707	-0.14915	-0.24428	-0.52134
1063.83	-0.04955	-0.05593	-0.05723	-0.06587	-0.07753	-0.09287	-0.1158	-0.16231	-0.26043	-0.54292
1075.27	-0.04911	-0.05429	-0.05855	-0.06508	-0.07721	-0.08844	-0.1195	-0.16512	-0.26735	-0.55682
1086.96	-0.05348	-0.05668	-0.05981	-0.07116	-0.077	-0.09626	-0.1188	-0.16504	-0.27722	-0.58869
1098.9	-0.04288	-0.04691	-0.05219	-0.05895	-0.07154	-0.08771	-0.11569	-0.16391	-0.27104	-0.61007
1111.11	-0.04791	-0.05162	-0.05443	-0.0648	-0.07319	-0.08777	-0.11714	-0.1714	-0.28663	-0.6321
1123.6	-0.04864	-0.05161	-0.05469	-0.06721	-0.07429	-0.09183	-0.11918	-0.17222	-0.29038	-0.65365
1136.36	-0.04526	-0.0545	-0.05747	-0.06686	-0.07821	-0.09235	-0.12175	-0.17602	-0.29575	-0.67465
1149.43	-0.04664	-0.05195	-0.05921	-0.06312	-0.07727	-0.09305	-0.1206	-0.1789	-0.29578	-0.6902
1162.79	-0.04935	-0.05379	-0.06058	-0.0642	-0.07874	-0.09381	-0.1252	-0.17878	-0.3038	-0.71511
1176.47	-0.04847	-0.05274	-0.05996	-0.06787	-0.07793	-0.09529	-0.12473	-0.18712	-0.30835	-0.73457
1190.48	-0.04719	-0.05256	-0.05817	-0.06494	-0.07685	-0.09264	-0.12594	-0.18182	-0.30989	-0.74881
1204.82	-0.04858	-0.05238	-0.05912	-0.06887	-0.07709	-0.09692	-0.13138	-0.18138	-0.31849	-0.77113
1219.51	-0.04519	-0.05036	-0.05858	-0.0642	-0.07493	-0.09795	-0.12576	-0.18501	-0.31842	-0.78391
1234.57	-0.04241	-0.04783	-0.05414	-0.05831	-0.06996	-0.08902	-0.12137	-0.18416	-0.31226	-0.78571
1250	-0.04625	-0.04867	-0.05228	-0.06061	-0.07273	-0.09142	-0.11988	-0.18106	-0.31222	-0.78551
1265.82	-0.03971	-0.04927	-0.04959	-0.05998	-0.07217	-0.0892	-0.11991	-0.17905	-0.30516	-0.78276
1282.05	-0.04335	-0.04992	-0.05536	-0.06129	-0.07274	-0.08809	-0.11443	-0.1733	-0.3091	-0.78096
1298.7	-0.0428	-0.04429	-0.05174	-0.05526	-0.06421	-0.0818	-0.11629	-0.16909	-0.29649	-0.77163
1315.79	-0.03514	-0.04297	-0.05054	-0.05452	-0.0625	-0.0776	-0.10705	-0.16438	-0.29475	-0.76291
1333.33	-0.03452	-0.04009	-0.04606	-0.05271	-0.06499	-0.07968	-0.10611	-0.1568	-0.28917	-0.75655
1351.35	-0.03561	-0.03563	-0.04194	-0.05007	-0.05464	-0.07521	-0.09755	-0.15141	-0.28071	-0.74817
1369.86	-0.03712	-0.03896	-0.04298	-0.04653	-0.05682	-0.0706	-0.10083	-0.14883	-0.26981	-0.73168
1388.89	-0.03267	-0.03507	-0.03869	-0.04734	-0.05669	-0.07241	-0.09721	-0.14312	-0.26663	-0.71865
1408.45	-0.02669	-0.03147	-0.03563	-0.04111	-0.04845	-0.06225	-0.0869	-0.13628	-0.25431	-0.69276
1428.57	-0.03379	-0.03351	-0.03724	-0.04551	-0.05151	-0.06399	-0.08847	-0.13437	-0.2496	-0.68132
1449.28	-0.02641	-0.02959	-0.02857	-0.03613	-0.04407	-0.05594	-0.07883	-0.12709	-0.23455	-0.65105
1470.59	-0.02742	-0.02837	-0.03484	-0.04064	-0.04756	-0.05459	-0.07761	-0.12058	-0.22654	-0.63136
1492.54	-0.02393	-0.02638	-0.02935	-0.03556	-0.04321	-0.05215	-0.07218	-0.10997	-0.21297	-0.59827
1515.15	-0.01733	-0.01856	-0.02079	-0.02682	-0.02939	-0.0451	-0.06102	-0.10157	-0.19322	-0.56317
1538.46	-0.02348	-0.02028	-0.02479	-0.02732	-0.0331	-0.04689	-0.06483	-0.10179	-0.19147	-0.53119
1562.5	-0.01966	-0.02542	-0.02133	-0.0256	-0.03311	-0.03784	-0.05819	-0.08827	-0.17632	-0.50521
1587.3	-0.01717	-0.01773	-0.0146	-0.021	-0.02787	-0.03383	-0.05177	-0.08274	-0.1615	-0.46944
1612.9	-0.0163	-0.01799	-0.01802	-0.01904	-0.02484	-0.03347	-0.04424	-0.07655	-0.15066	-0.43744
1639.34	-0.01366	-0.0163	-0.01688	-0.01878	-0.02245	-0.03138	-0.04135	-0.06879	-0.13924	-0.40996
1666.67	-0.01293	-0.01072	-0.01214	-0.01373	-0.02061	-0.02627	-0.03764	-0.06272	-0.12713	-0.37983
1694.92	-0.00981	-0.01205	-0.0138	-0.01774	-0.01702	-0.02182	-0.03397	-0.06156	-0.12019	-0.3533
1724.14	-0.01267	-0.01201	-0.0146	-0.01809	-0.02011	-0.02765	-0.03095	-0.05306	-0.10815	-0.33565
1754.39	-0.00849	-0.01212	-0.00943	-0.01487	-0.01607	-0.01948	-0.02655	-0.04539	-0.0955	-0.30763
1785.71	-0.00587	-0.01169	-0.0097	-0.00611	-0.01927	-0.02002	-0.02737	-0.04507	-0.09523	-0.28483
1818.18	-0.00268	-0.00222	-0.01119	-0.01095	-0.01	-0.01144	-0.02345	-0.03628	-0.0858	-0.25528
1851.85	-0.00591	-0.00302	-0.01185	0.00157	-0.00869	-0.01379	-0.0131	-0.02323	-0.06426	-0.22225
1886.79	-0.00448	0.00182	-0.0058	0.00545	-0.00399	-0.00987	-0.00518	-0.01621	-0.05905	-0.20815
1923.08	-0.0082	-0.00208	-0.00556	-0.00662	-0.01404	-0.00938	-0.01232	-0.02079	-0.06478	-0.19073
1960.78	-0.00458	-0.00236	-0.00437	-0.00489	-0.00523	-0.00407	-0.01857	-0.01789	-0.03968	-0.16901
2000	-0.00356	0.00169	-0.00564	-0.00236	-0.000585449	-0.00856	-0.00957	-0.01043	-0.03914	-0.14665
2040.82	-0.00893	0.00782	0.00622	0.00321	0.000723183	-0.00278	-0.00417	-0.00554	-0.02833	-0.14182
2083.33	0.00305	-0.00306	0.0045	0.00274	-0.000949064	0.00184	0.00372	-0.0044	-0.01803	-0.12438
2127.66	-0.00538	-0.00689	-0.0071	-0.01095	-0.00527	-0.00552	-0.0036	-0.00788	-0.02558	-0.12182
2173.91	0.000893273	-0.00216	-0.00276	-0.0029	-0.00186	-0.000231951	-0.00265	-0.00325	-0.01407	-0.10805
2222.22	0.00973	0.01251	0.01073	0.00492	0.00152	0.00468	0.01515	0.01328	0.00301	-0.08556
2272.73	-0.000877195	0.0043	-0.00379	-0.00194	0.00686	0.00625	0.00976	0.00751	0.00434	-0.09304
2325.58	-0.0068	-0.01181	-0.0112	-0.00402	-0.01451	-0.00293	0.00079762	-0.0001042	-0.0013	-0.09004
2380.95	-0.00166	0.0125	0.00651	0.0121	0.00794	0.00793	0.00944	0.00325	0.00937	-0.08293
2439.02	0.00524	0.00569	0.01269	0.0146	0.00474	0.01831	0.01852	0.02864	0.02526	-0.07869
2500	0.04386	0.01073	0.00473	0.0311	0.00715	0.02718	0.01459	0.01968	0.02646	-0.05637

## Sheet: Figure 3c
Time (μs)	△A (×10^-5), Pure Cu7S4	Time (μs)	△A (×10^-5), Pure Cu7S4-fitting	Time (μs)	△A (×10^-5), 5-Au@Cu7S4	Time (μs)	△A (×10^-5), 5-Au@Cu7S4-fitting
-3	-0.00428	-0.94	0.06631	-3	-0.00247	-3.00955	0.00247
-2.99	0.08518	-0.93922	0.06631	-2.99	-0.000916513	-3.00455	0.00247
-2.98	0.08462	-0.93843	0.06631	-2.98	0.00136	-2.99955	0.00247
-2.97	0.09827	-0.93765	0.06631	-2.97	0.00419	-2.99455	0.00247
-2.96	0.13241	-0.93686	0.06631	-2.96	0.00601	-2.98955	0.00247
-2.95	0.14712	-0.93608	0.06631	-2.95	0.00669	-2.98455	0.00247
-2.94	0.07324	-0.9353	0.06631	-2.94	-0.00069473	-2.97955	0.00247
-2.93	-0.03205	-0.93451	0.06631	-2.93	-0.01578	-2.97455	0.00247
-2.92	-0.0794	-0.93373	0.06631	-2.92	-0.0188	-2.96955	0.00247
-2.91	-0.06754	-0.93294	0.06631	-2.91	-0.01509	-2.96455	0.00247
-2.9	0.01583	-0.93216	0.06631	-2.9	-0.00617	-2.95955	0.00247
-2.89	0.05318	-0.93137	0.06631	-2.89	0.00619	-2.95455	0.00247
-2.88	0.0747	-0.93059	0.06631	-2.88	0.0085	-2.94955	0.00247
-2.87	0.06738	-0.92981	0.06631	-2.87	0.01156	-2.94455	0.00247
-2.86	0.02469	-0.92902	0.06631	-2.86	0.00334	-2.93955	0.00247
-2.85	0.0591	-0.92824	0.06631	-2.85	-0.00966	-2.93455	0.00247
-2.84	0.08952	-0.92746	0.06631	-2.84	-0.01576	-2.92955	0.00247
-2.83	-0.0036	-0.92667	0.06631	-2.83	-0.00927	-2.92455	0.00247
-2.82	-0.04451	-0.92589	0.06631	-2.82	-0.00232	-2.91955	0.00247
-2.81	-0.02196	-0.9251	0.06631	-2.81	0.00555	-2.91455	0.00247
-2.8	-0.04209	-0.92432	0.06631	-2.8	0.00144	-2.90955	0.00247
-2.79	-0.10456	-0.92353	0.06631	-2.79	-0.00884	-2.90455	0.00247
-2.78	-0.22716	-0.92275	0.06631	-2.78	-0.01402	-2.89955	0.00247
-2.77	-0.29738	-0.92197	0.06631	-2.77	-0.01172	-2.89455	0.00247
-2.76	-0.18167	-0.92118	0.06631	-2.76	-0.00416	-2.88955	0.00247
-2.75	0.02072	-0.9204	0.06631	-2.75	0.00158	-2.88455	0.00247
-2.74	0.11275	-0.91961	0.06631	-2.74	-0.00404	-2.87955	0.00247
-2.73	0.16995	-0.91883	0.06631	-2.73	-0.00867	-2.87455	0.00247
-2.72	0.12233	-0.91805	0.06631	-2.72	-0.01196	-2.86955	0.00247
-2.71	0.00588	-0.91726	0.06631	-2.71	-0.01329	-2.86455	0.00247
-2.7	-0.07735	-0.91648	0.06631	-2.7	-0.01524	-2.85955	0.00247
-2.69	-0.09108	-0.91569	0.06631	-2.69	-0.00654	-2.85455	0.00247
-2.68	-0.01256	-0.91491	0.06631	-2.68	0.00188	-2.84955	0.00247
-2.67	0.08359	-0.91413	0.06631	-2.67	0.01188	-2.84455	0.00247
-2.66	0.07731	-0.91334	0.06631	-2.66	0.01028	-2.83955	0.00247
-2.65	-0.00654	-0.91256	0.06631	-2.65	0.00724	-2.83455	0.00247
-2.64	-0.03606	-0.91177	0.06631	-2.64	0.000543454	-2.82955	0.00247
-2.63	-0.01039	-0.91099	0.06631	-2.63	-0.000568998	-2.82455	0.00247
-2.62	0.07743	-0.91021	0.06631	-2.62	-0.0025	-2.81955	0.00247
-2.61	0.07438	-0.90942	0.06631	-2.61	0.00745	-2.81455	0.00247
-2.6	0.04136	-0.90864	0.06631	-2.6	0.02152	-2.80955	0.00247
-2.59	-0.06234	-0.90785	0.06631	-2.59	0.02516	-2.80455	0.00247
-2.58	-0.1135	-0.90707	0.06631	-2.58	0.01107	-2.79954	0.00247
-2.57	-0.11374	-0.90629	0.06631	-2.57	-0.01077	-2.79454	0.00247
-2.56	0.00517	-0.9055	0.06631	-2.56	-0.01453	-2.78954	0.00247
-2.55	0.05624	-0.90472	0.06631	-2.55	-0.00523	-2.78454	0.00247
-2.54	0.00162	-0.90393	0.06631	-2.54	-0.000252241	-2.77954	0.00247
-2.53	-0.13391	-0.90315	0.06631	-2.53	0.00195	-2.77454	0.00247
-2.52	-0.17672	-0.90236	0.06631	-2.52	0.00113	-2.76954	0.00247
-2.51	-0.12716	-0.90158	0.06631	-2.51	-0.00134	-2.76454	0.00247
-2.5	-0.06109	-0.9008	0.06631	-2.5	-0.0031	-2.75954	0.00247
-2.49	-0.00579	-0.90001	0.06631	-2.49	-0.00372	-2.75454	0.00247
-2.48	0.07313	-0.89923	0.06631	-2.48	-0.00124	-2.74954	0.00247
-2.47	0.12501	-0.89844	0.06631	-2.47	7.22248e-05	-2.74454	0.00247
-2.46	0.12346	-0.89766	0.06631	-2.46	0.0017	-2.73954	0.00247
-2.45	0.03945	-0.89688	0.06631	-2.45	0.000753833	-2.73454	0.00247
-2.44	-0.03301	-0.89609	0.06631	-2.44	-0.00367	-2.72954	0.00247
-2.43	-0.03816	-0.89531	0.06631	-2.43	-0.00433	-2.72454	0.00247
-2.42	0.01021	-0.89452	0.06631	-2.42	0.00258	-2.71954	0.00247
-2.41	0.00672	-0.89374	0.06631	-2.41	0.00708	-2.71454	0.00247
-2.4	0.09462	-0.89295	0.06631	-2.4	0.01	-2.70954	0.00247
-2.39	0.20201	-0.89217	0.06631	-2.39	0.01167	-2.70454	0.00247
-2.38	0.25584	-0.89139	0.06631	-2.38	0.00742	-2.69954	0.00247
-2.37	0.19806	-0.8906	0.06631	-2.37	-0.00178	-2.69454	0.00247
-2.36	0.08244	-0.88982	0.06631	-2.36	-0.01279	-2.68954	0.00247
-2.35	-0.04183	-0.88904	0.06631	-2.35	-0.01625	-2.68454	0.00247
-2.34	-0.06788	-0.88825	0.06631	-2.34	-0.00629	-2.67954	0.00247
-2.33	-0.04786	-0.88747	0.06631	-2.33	0.0027	-2.67454	0.00247
-2.32	-0.02451	-0.88668	0.06631	-2.32	0.01123	-2.66954	0.00247
-2.31	0.01899	-0.8859	0.06631	-2.31	0.0176	-2.66454	0.00247
-2.3	0.01449	-0.88511	0.06631	-2.3	0.01179	-2.65954	0.00247
-2.29	0.0042	-0.88433	0.06631	-2.29	0.00111	-2.65454	0.00247
-2.28	0.04716	-0.88355	0.06631	-2.28	-0.00501	-2.64954	0.00247
-2.27	0.01483	-0.88276	0.06631	-2.27	-0.00737	-2.64454	0.00247
-2.26	-0.01161	-0.88198	0.06631	-2.26	-0.00558	-2.63954	0.00247
-2.25	-0.05893	-0.88119	0.06631	-2.25	-0.00429	-2.63454	0.00247
-2.24	-0.05643	-0.88041	0.06631	-2.24	0.000119275	-2.62954	0.00247
-2.23	-0.04076	-0.87963	0.06631	-2.23	0.00945	-2.62454	0.00247
-2.22	0.02482	-0.87884	0.06631	-2.22	0.00813	-2.61954	0.00247
-2.21	-0.00728	-0.87806	0.06631	-2.21	-0.00286	-2.61454	0.00247
-2.2	-0.04971	-0.87727	0.06631	-2.2	-0.0104	-2.60954	0.00247
-2.19	-0.04517	-0.87649	0.06631	-2.19	-0.00501	-2.60454	0.00247
-2.18	-0.05403	-0.87571	0.06631	-2.18	0.00162	-2.59954	0.00247
-2.17	-0.06582	-0.87492	0.06631	-2.17	0.00673	-2.59454	0.00247
-2.16	-0.0295	-0.87414	0.06631	-2.16	0.00116	-2.58954	0.00247
-2.15	-0.00796	-0.87335	0.06631	-2.15	0.00325	-2.58454	0.00247
-2.14	0.01782	-0.87257	0.06631	-2.14	-0.000775532	-2.57954	0.00247
-2.13	0.07189	-0.87178	0.06631	-2.13	-0.00754	-2.57454	0.00247
-2.12	0.14432	-0.871	0.06631	-2.12	-0.01425	-2.56954	0.00247
-2.11	0.14549	-0.87022	0.06631	-2.11	-0.01568	-2.56454	0.00247
-2.1	0.0858	-0.86943	0.06631	-2.1	-0.01668	-2.55954	0.00247
-2.09	0.10196	-0.86865	0.06631	-2.09	-0.00622	-2.55454	0.00247
-2.08	0.14914	-0.86787	0.06631	-2.08	0.0022	-2.54954	0.00247
-2.07	0.1146	-0.86708	0.06631	-2.07	0.01454	-2.54454	0.00247
-2.06	0.1428	-0.8663	0.06631	-2.06	0.01425	-2.53954	0.00247
-2.05	0.18406	-0.86551	0.06631	-2.05	0.01121	-2.53454	0.00247
-2.04	0.083	-0.86473	0.06631	-2.04	0.01075	-2.52954	0.00247
-2.03	-0.1343	-0.86394	0.06631	-2.03	0.00738	-2.52454	0.00247
-2.02	-0.28415	-0.86316	0.06631	-2.02	0.000507616	-2.51954	0.00247
-2.01	-0.23885	-0.86238	0.06631	-2.01	-0.00363	-2.51454	0.00247
-2	-0.09791	-0.86159	0.06631	-2	-0.000516429	-2.50954	0.00247
-1.99	0.02053	-0.86081	0.06631	-1.99	0.000122121	-2.50454	0.00247
-1.98	0.08886	-0.86002	0.06631	-1.98	0.000438311	-2.49954	0.00247
-1.97	0.08866	-0.85924	0.06631	-1.97	0.0031	-2.49454	0.00247
-1.96	0.07231	-0.85846	0.06631	-1.96	0.00639	-2.48954	0.00247
-1.95	-0.02276	-0.85767	0.06631	-1.95	0.0067	-2.48454	0.00247
-1.94	-0.07637	-0.85689	0.06631	-1.94	0.00372	-2.47954	0.00247
-1.93	-0.09427	-0.8561	0.06631	-1.93	-0.0024	-2.47454	0.00247
-1.92	-0.11998	-0.85532	0.06631	-1.92	-0.01238	-2.46954	0.00247
-1.91	-0.17117	-0.85454	0.06631	-1.91	-0.01599	-2.46454	0.00247
-1.9	-0.17589	-0.85375	0.06631	-1.9	-0.01655	-2.45954	0.00247
-1.89	-0.10705	-0.85297	0.06631	-1.89	-0.01507	-2.45454	0.00247
-1.88	-0.03877	-0.85218	0.06631	-1.88	-0.0165	-2.44954	0.00247
-1.87	-0.02068	-0.8514	0.06631	-1.87	-0.01859	-2.44454	0.00247
-1.86	-0.04194	-0.85062	0.06631	-1.86	-0.0214	-2.43954	0.00247
-1.85	-0.01948	-0.84983	0.06631	-1.85	-0.01053	-2.43454	0.00247
-1.84	0.06055	-0.84905	0.06631	-1.84	0.000560722	-2.42954	0.00247
-1.83	0.09773	-0.84826	0.06631	-1.83	0.01652	-2.42454	0.00247
-1.82	0.05595	-0.84748	0.06631	-1.82	0.02041	-2.41954	0.00247
-1.81	0.00208	-0.8467	0.06631	-1.81	0.02304	-2.41454	0.00247
-1.8	0.01231	-0.84591	0.06631	-1.8	0.01946	-2.40954	0.00247
-1.79	-0.04264	-0.84513	0.06631	-1.79	0.00824	-2.40454	0.00247
-1.78	-0.0932	-0.84434	0.06631	-1.78	-0.00602	-2.39954	0.00247
-1.77	-0.08653	-0.84356	0.06631	-1.77	-0.00783	-2.39454	0.00247
-1.76	-0.01762	-0.84277	0.06631	-1.76	0.00186	-2.38954	0.00247
-1.75	0.09237	-0.84199	0.06631	-1.75	0.0123	-2.38454	0.00247
-1.74	0.13933	-0.84121	0.06631	-1.74	0.01414	-2.37954	0.00247
-1.73	0.08902	-0.84042	0.06631	-1.73	0.00645	-2.37454	0.00247
-1.72	0.02091	-0.83964	0.06631	-1.72	-0.000261086	-2.36954	0.00247
-1.71	-0.01734	-0.83885	0.06631	-1.71	-0.00354	-2.36454	0.00247
-1.7	-0.04133	-0.83807	0.06631	-1.7	-0.01047	-2.35954	0.00247
-1.69	-0.07983	-0.83729	0.06631	-1.69	-0.00591	-2.35454	0.00247
-1.68	-0.07151	-0.8365	0.06631	-1.68	-0.00331	-2.34954	0.00247
-1.67	-0.08868	-0.83572	0.06631	-1.67	0.00214	-2.34454	0.00247
-1.66	-0.06324	-0.83493	0.06631	-1.66	-0.00126	-2.33954	0.00247
-1.65	-0.05598	-0.83415	0.06631	-1.65	-0.00426	-2.33454	0.00247
-1.64	-0.03831	-0.83337	0.06631	-1.64	-0.00159	-2.32954	0.00247
-1.63	0.03105	-0.83258	0.06631	-1.63	0.00859	-2.32454	0.00247
-1.62	0.12566	-0.8318	0.06631	-1.62	0.0057	-2.31954	0.00247
-1.61	0.17211	-0.83101	0.06631	-1.61	-0.00731	-2.31454	0.00247
-1.6	0.08935	-0.83023	0.06631	-1.6	-0.01875	-2.30954	0.00247
-1.59	-0.06932	-0.82944	0.06631	-1.59	-0.01438	-2.30454	0.00247
-1.58	-0.07671	-0.82866	0.06631	-1.58	-0.01277	-2.29954	0.00247
-1.57	-0.08066	-0.82788	0.06631	-1.57	-0.01117	-2.29454	0.00247
-1.56	-0.09685	-0.82709	0.06631	-1.56	-0.01043	-2.28954	0.00247
-1.55	-0.10864	-0.82631	0.06631	-1.55	-0.00475	-2.28454	0.00247
-1.54	-0.08421	-0.82553	0.06631	-1.54	-0.00592	-2.27954	0.00247
-1.53	-0.10935	-0.82474	0.06631	-1.53	-0.00392	-2.27454	0.00247
-1.52	-0.12371	-0.82396	0.06631	-1.52	-0.0026	-2.26954	0.00247
-1.51	-0.11837	-0.82317	0.06631	-1.51	0.00361	-2.26454	0.00247
-1.5	-0.05873	-0.82239	0.06631	-1.5	3.28228e-05	-2.25954	0.00247
-1.49	0.02017	-0.8216	0.06631	-1.49	-0.00762	-2.25454	0.00247
-1.48	0.06118	-0.82082	0.06631	-1.48	-0.0169	-2.24954	0.00247
-1.47	0.02259	-0.82004	0.06631	-1.47	-0.01498	-2.24454	0.00247
-1.46	-0.04271	-0.81925	0.06631	-1.46	-0.00598	-2.23954	0.00247
-1.45	-0.09195	-0.81847	0.06631	-1.45	0.00225	-2.23454	0.00247
-1.44	-0.02223	-0.81768	0.06631	-1.44	0.00662	-2.22954	0.00247
-1.43	0.07104	-0.8169	0.06631	-1.43	0.00941	-2.22454	0.00247
-1.42	0.10401	-0.81612	0.06631	-1.42	0.003	-2.21954	0.00247
-1.41	0.10669	-0.81533	0.06631	-1.41	-0.00222	-2.21454	0.00247
-1.4	0.11985	-0.81455	0.06631	-1.4	-0.00129	-2.20954	0.00247
-1.39	0.05164	-0.81376	0.06631	-1.39	0.00805	-2.20454	0.00247
-1.38	-0.03346	-0.81298	0.06631	-1.38	0.0032	-2.19953	0.00247
-1.37	-0.0428	-0.8122	0.06631	-1.37	0.00263	-2.19453	0.00247
-1.36	0.02374	-0.81141	0.06631	-1.36	0.00449	-2.18953	0.00247
-1.35	0.0664	-0.81063	0.06631	-1.35	0.00671	-2.18453	0.00247
-1.34	0.04468	-0.80984	0.06631	-1.34	0.00183	-2.17953	0.00247
-1.33	-0.02888	-0.80906	0.06631	-1.33	-0.00759	-2.17453	0.00247
-1.32	0.01684	-0.80827	0.06631	-1.32	-0.0142	-2.16953	0.00247
-1.31	0.06743	-0.80749	0.06631	-1.31	-0.01126	-2.16453	0.00247
-1.3	-0.01546	-0.80671	0.06631	-1.3	-0.00494	-2.15953	0.00247
-1.29	-0.11205	-0.80592	0.06631	-1.29	0.00184	-2.15453	0.00247
-1.28	-0.07874	-0.80514	0.06631	-1.28	0.000181978	-2.14953	0.00247
-1.27	0.02666	-0.80435	0.06631	-1.27	0.000462127	-2.14453	0.00247
-1.26	0.07453	-0.80357	0.06631	-1.26	0.00207	-2.13953	0.00247
-1.25	0.00677	-0.80279	0.06631	-1.25	0.00799	-2.13453	0.00247
-1.24	-0.04446	-0.802	0.06631	-1.24	0.00521	-2.12953	0.00247
-1.23	-0.01653	-0.80122	0.06631	-1.23	-0.000114757	-2.12453	0.00247
-1.22	0.03834	-0.80043	0.06631	-1.22	-0.01077	-2.11953	0.00247
-1.21	0.07089	-0.79965	0.06631	-1.21	-0.01731	-2.11453	0.00247
-1.2	0.11655	-0.79887	0.06631	-1.2	-0.02032	-2.10953	0.00247
-1.19	0.17133	-0.79808	0.06631	-1.19	-0.01121	-2.10453	0.00247
-1.18	0.17333	-0.7973	0.06631	-1.18	-0.00547	-2.09953	0.00247
-1.17	0.14241	-0.79651	0.06631	-1.17	-0.00828	-2.09453	0.00247
-1.16	0.08791	-0.79573	0.06631	-1.16	-0.01128	-2.08953	0.00247
-1.15	0.01027	-0.79495	0.06631	-1.15	-0.00608	-2.08453	0.00247
-1.14	0.0486	-0.79416	0.06631	-1.14	-0.00589	-2.07953	0.00247
-1.13	0.10218	-0.79338	0.06631	-1.13	0.00128	-2.07453	0.00247
-1.12	0.13019	-0.79259	0.06631	-1.12	0.00605	-2.06953	0.00247
-1.11	0.14421	-0.79181	0.06631	-1.11	0.01016	-2.06453	0.00247
-1.1	0.01914	-0.79102	0.06631	-1.1	0.00818	-2.05953	0.00247
-1.09	-0.11889	-0.79024	0.06631	-1.09	0.00532	-2.05453	0.00247
-1.08	-0.20032	-0.78946	0.06631	-1.08	0.00314	-2.04953	0.00247
-1.07	-0.1917	-0.78867	0.06631	-1.07	0.00838	-2.04453	0.00247
-1.06	-0.07909	-0.78789	0.06631	-1.06	0.00617	-2.03953	0.00247
-1.05	0.07182	-0.78711	0.06631	-1.05	0.00554	-2.03453	0.00247
-1.04	0.13023	-0.78632	0.06631	-1.04	0.00512	-2.02953	0.00247
-1.03	0.15587	-0.78554	0.06631	-1.03	0.00972	-2.02453	0.00247
-1.02	0.17508	-0.78475	0.06631	-1.02	0.01512	-2.01953	0.00247
-1.01	0.10899	-0.78397	0.06631	-1.01	0.01426	-2.01453	0.00247
-1	0.05443	-0.78318	0.06631	-1	0.01172	-2.00953	0.00247
-0.99	-0.02197	-0.7824	0.06631	-0.99	0.00872	-2.00453	0.00247
-0.98	-0.03875	-0.78162	0.06631	-0.98	-0.00404	-1.99953	0.00247
-0.97	0.02912	-0.78083	0.06631	-0.97	-0.00906	-1.99453	0.00247
-0.96	0.14474	-0.78005	0.06631	-0.96	-0.00597	-1.98953	0.00247
-0.95	0.07639	-0.77926	0.06631	-0.95	-0.00393	-1.98453	0.00247
-0.94	-0.01124	-0.77848	0.06631	-0.94	-0.01226	-1.97953	0.00247
-0.93	-0.13223	-0.7777	0.06631	-0.93	-0.01117	-1.97453	0.00247
-0.92	-0.18917	-0.77691	0.06631	-0.92	0.000677718	-1.96953	0.00247
-0.91	-0.10749	-0.77613	0.06631	-0.91	0.00823	-1.96453	0.00247
-0.9	0.05046	-0.77534	0.06631	-0.9	0.00649	-1.95953	0.00247
-0.89	0.11615	-0.77456	0.06631	-0.89	0.00132	-1.95453	0.00247
-0.88	0.07803	-0.77377	0.06631	-0.88	-0.00668	-1.94953	0.00247
-0.87	-0.00296	-0.77299	0.06631	-0.87	-0.00713	-1.94453	0.00247
-0.86	-0.02022	-0.77221	0.06631	-0.86	-0.00803	-1.93953	0.00247
-0.85	-0.0205	-0.77142	0.06631	-0.85	-0.00645	-1.93453	0.00247
-0.84	0.05235	-0.77064	0.06631	-0.84	-0.00377	-1.92953	0.00247
-0.83	0.01325	-0.76985	0.06631	-0.83	-0.00163	-1.92453	0.00247
-0.82	-0.09764	-0.76907	0.06631	-0.82	-0.00596	-1.91953	0.00247
-0.81	-0.12554	-0.76829	0.06631	-0.81	-0.00518	-1.91453	0.00247
-0.8	-0.04904	-0.7675	0.06631	-0.8	0.00188	-1.90953	0.00247
-0.79	0.05284	-0.76672	0.06631	-0.79	0.01077	-1.90453	0.00247
-0.78	0.14426	-0.76593	0.06631	-0.78	0.01326	-1.89953	0.00247
-0.77	0.13062	-0.76515	0.06631	-0.77	0.00624	-1.89453	0.00247
-0.76	0.08129	-0.76437	0.06631	-0.76	0.00214	-1.88953	0.00247
-0.75	0.000872571	-0.76358	0.06631	-0.75	0.00303	-1.88453	0.00247
-0.74	-0.08776	-0.7628	0.06631	-0.74	0.00411	-1.87953	0.00247
-0.73	-0.05252	-0.76201	0.06631	-0.73	0.01201	-1.87453	0.00247
-0.72	0.06563	-0.76123	0.06631	-0.72	0.01554	-1.86953	0.00247
-0.71	0.08573	-0.76045	0.06631	-0.71	0.01675	-1.86453	0.00247
-0.7	0.0325	-0.75966	0.06631	-0.7	0.00462	-1.85953	0.00247
-0.69	-0.06451	-0.75888	0.06631	-0.69	-0.0056	-1.85453	0.00247
-0.68	-0.05585	-0.75809	0.06631	-0.68	-0.01127	-1.84953	0.00247
-0.67	-0.12504	-0.75731	0.06631	-0.67	-0.0071	-1.84453	0.00247
-0.66	-0.14105	-0.75653	0.06631	-0.66	-0.00727	-1.83953	0.00247
-0.65	-0.12208	-0.75574	0.06631	-0.65	0.00279	-1.83453	0.00247
-0.64	-0.03701	-0.75496	0.06631	-0.64	0.00991	-1.82953	0.00247
-0.63	0.06291	-0.75417	0.06631	-0.63	0.01539	-1.82453	0.00247
-0.62	0.10751	-0.75339	0.06631	-0.62	0.01702	-1.81953	0.00247
-0.61	0.09045	-0.75261	0.06631	-0.61	0.01673	-1.81453	0.00247
-0.6	0.10283	-0.75182	0.06631	-0.6	0.01172	-1.80953	0.00247
-0.59	0.08228	-0.75104	0.06631	-0.59	0.00994	-1.80453	0.00247
-0.58	0.08228	-0.75025	0.06631	-0.58	0.01048	-1.79953	0.00247
-0.57	0.08422	-0.74947	0.06631	-0.57	0.00601	-1.79453	0.00247
-0.56	0.03629	-0.74869	0.06631	-0.56	-0.00256	-1.78953	0.00247
-0.55	0.01691	-0.7479	0.06631	-0.55	-0.00753	-1.78453	0.00247
-0.54	0.09084	-0.74712	0.06631	-0.54	-0.01262	-1.77953	0.00247
-0.53	0.11159	-0.74633	0.06631	-0.53	-0.00697	-1.77453	0.00247
-0.52	0.12617	-0.74555	0.06631	-0.52	-0.00802	-1.76953	0.00247
-0.51	0.14719	-0.74476	0.06631	-0.51	-0.01565	-1.76453	0.00247
-0.5	0.12605	-0.74398	0.06631	-0.5	-0.02166	-1.75953	0.00247
-0.49	0.04933	-0.7432	0.06631	-0.49	-0.00892	-1.75453	0.00247
-0.48	0.04717	-0.74241	0.06631	-0.48	0.01079	-1.74953	0.00247
-0.47	0.00986	-0.74163	0.06631	-0.47	0.02435	-1.74453	0.00247
-0.46	-0.05365	-0.74084	0.06631	-0.46	0.02	-1.73953	0.00247
-0.45	-0.11512	-0.74006	0.06631	-0.45	0.01278	-1.73453	0.00247
-0.44	-0.07296	-0.73928	0.06631	-0.44	0.00652	-1.72953	0.00247
-0.43	-0.03801	-0.73849	0.06631	-0.43	-0.00403	-1.72453	0.00247
-0.42	-0.03209	-0.73771	0.06631	-0.42	-0.01167	-1.71953	0.00247
-0.41	-0.07002	-0.73692	0.06631	-0.41	-0.01187	-1.71453	0.00247
-0.4	-0.09404	-0.73614	0.06631	-0.4	-0.0085	-1.70953	0.00247
-0.39	-0.05142	-0.73536	0.06631	-0.39	-0.00398	-1.70453	0.00247
-0.38	0.02848	-0.73457	0.06631	-0.38	-0.0072	-1.69953	0.00247
-0.37	0.0276	-0.73379	0.06631	-0.37	-0.00459	-1.69453	0.00247
-0.36	-0.0529	-0.733	0.06631	-0.36	0.000361768	-1.68953	0.00247
-0.35	-0.1364	-0.73222	0.06631	-0.35	0.00807	-1.68453	0.00247
-0.34	-0.13679	-0.73144	0.06631	-0.34	0.01104	-1.67953	0.00247
-0.33	-0.08037	-0.73065	0.06631	-0.33	0.0129	-1.67453	0.00247
-0.32	0.00554	-0.72987	0.06631	-0.32	0.00591	-1.66953	0.00247
-0.31	0.03062	-0.72908	0.06631	-0.31	0.00572	-1.66453	0.00247
-0.3	0.05374	-0.7283	0.06631	-0.3	-0.000239958	-1.65953	0.00247
-0.29	0.09242	-0.72751	0.06631	-0.29	-0.00214	-1.65453	0.00247
-0.28	0.12703	-0.72673	0.06631	-0.28	-0.00684	-1.64953	0.00247
-0.27	0.1122	-0.72595	0.06631	-0.27	-0.00435	-1.64453	0.00247
-0.26	0.12174	-0.72516	0.06631	-0.26	-0.00266	-1.63953	0.00247
-0.25	0.1279	-0.72438	0.06631	-0.25	-0.000360182	-1.63453	0.00247
-0.24	0.18177	-0.72359	0.06631	-0.24	-0.000335065	-1.62953	0.00247
-0.23	0.17855	-0.72281	0.06631	-0.23	-0.00161	-1.62453	0.00247
-0.22	0.06816	-0.72203	0.06631	-0.22	-0.00685	-1.61953	0.00247
-0.21	-0.07954	-0.72124	0.06631	-0.21	-0.00934	-1.61453	0.00247
-0.2	-0.17526	-0.72046	0.06631	-0.2	-0.00197	-1.60953	0.00247
-0.19	-0.19548	-0.71967	0.06631	-0.19	0.0103	-1.60453	0.00247
-0.18	-0.13371	-0.71889	0.06631	-0.18	0.00798	-1.59952	0.00247
-0.17	-0.06444	-0.71811	0.06631	-0.17	0.00645	-1.59452	0.00247
-0.16	-0.03006	-0.71732	0.06631	-0.16	0.0092	-1.58952	0.00247
-0.15	-0.02539	-0.71654	0.06631	-0.15	0.00859	-1.58452	0.00247
-0.14	0.02913	-0.71575	0.06631	-0.14	-0.000475702	-1.57952	0.00247
-0.13	0.05296	-0.71497	0.06631	-0.13	-0.00847	-1.57452	0.00247
-0.12	0.08953	-0.71418	0.06631	-0.12	-0.01541	-1.56952	0.00247
-0.11	0.13822	-0.7134	0.06631	-0.11	-0.01003	-1.56452	0.00247
-0.1	0.02343	-0.71262	0.06631	-0.1	-0.00454	-1.55952	0.00247
-0.09	-0.09934	-0.71183	0.06631	-0.09	0.00186	-1.55452	0.00247
-0.08	-0.06733	-0.71105	0.06631	-0.08	0.0068	-1.54952	0.00247
-0.07	0.01605	-0.71026	0.06631	-0.07	0.00871	-1.54452	0.00247
-0.06	0.0333	-0.70948	0.06631	-0.06	0.00834	-1.53952	0.00247
-0.05	-0.0323	-0.7087	0.06631	-0.05	0.00567	-1.53452	0.00247
-0.04	-0.07871	-0.70791	0.06631	-0.04	0.00563	-1.52952	0.00247
-0.03	-0.1293	-0.70713	0.06631	-0.03	-0.01475	-1.52452	0.00247
-0.02	-0.14527	-0.70635	0.06631	-0.02	-0.14119	-1.51952	0.00247
-0.01	-0.36074	-0.70556	0.06631	-0.01	-0.44554	-1.51452	0.00247
0	-0.75145	-0.70478	0.06631	0	-0.88122	-1.50952	0.00247
0.01	-1.20432	-0.70399	0.06631	0.01	-1.3146	-1.50452	0.00247
0.02	-1.56958	-0.70321	0.06631	0.02	-1.64409	-1.49952	0.00247
0.03	-1.68514	-0.70242	0.06631	0.03	-1.84383	-1.49452	0.00247
0.04	-1.56723	-0.70164	0.06631	0.04	-1.93466	-1.48952	0.00247
0.05	-1.47117	-0.70086	0.06631	0.05	-1.95289	-1.48452	0.00247
0.06	-1.47078	-0.70007	0.06631	0.06	-1.94418	-1.47952	0.00247
0.07	-1.40496	-0.69929	0.06631	0.07	-1.92834	-1.47452	0.00247
0.08	-1.26269	-0.6985	0.06631	0.08	-1.92042	-1.46952	0.00247
0.09	-1.11706	-0.69772	0.06631	0.09	-1.90485	-1.46452	0.00247
0.1	-0.95588	-0.69694	0.06631	0.1	-1.895	-1.45952	0.00247
0.11	-0.87703	-0.69615	0.06631	0.11	-1.8797	-1.45452	0.00247
0.12	-0.83804	-0.69537	0.06631	0.12	-1.86995	-1.44952	0.00247
0.13	-0.86092	-0.69458	0.06631	0.13	-1.85229	-1.44452	0.00247
0.14	-0.87017	-0.6938	0.06631	0.14	-1.83712	-1.43952	0.00247
0.15	-0.88629	-0.69302	0.06631	0.15	-1.82147	-1.43452	0.00247
0.16	-0.94527	-0.69223	0.06631	0.16	-1.81481	-1.42952	0.00247
0.17	-0.98278	-0.69145	0.06631	0.17	-1.80734	-1.42452	0.00247
0.18	-0.92274	-0.69066	0.06631	0.18	-1.80079	-1.41952	0.00247
0.19	-0.77155	-0.68988	0.06631	0.19	-1.7933	-1.41452	0.00247
0.2	-0.7173	-0.6891	0.06631	0.2	-1.79036	-1.40952	0.00247
0.21	-0.72193	-0.68831	0.06631	0.21	-1.7803	-1.40452	0.00247
0.22	-0.66769	-0.68753	0.06631	0.22	-1.77447	-1.39952	0.00247
0.23	-0.59299	-0.68674	0.06631	0.23	-1.7678	-1.39452	0.00247
0.24	-0.57765	-0.68596	0.06631	0.24	-1.75593	-1.38952	0.00247
0.25	-0.55048	-0.68517	0.06631	0.25	-1.74531	-1.38452	0.00247
0.26	-0.46413	-0.68439	0.06631	0.26	-1.73397	-1.37952	0.00247
0.27	-0.3862	-0.68361	0.06631	0.27	-1.72043	-1.37452	0.00247
0.28	-0.3762	-0.68282	0.06631	0.28	-1.71056	-1.36952	0.00247
0.29	-0.48124	-0.68204	0.06631	0.29	-1.70289	-1.36452	0.00247
0.3	-0.59436	-0.68125	0.06631	0.3	-1.69949	-1.35952	0.00247
0.31	-0.66627	-0.68047	0.06631	0.31	-1.69499	-1.35452	0.00247
0.32	-0.6345	-0.67969	0.06631	0.32	-1.6913	-1.34952	0.00247
0.33	-0.60309	-0.6789	0.06631	0.33	-1.68589	-1.34452	0.00247
0.34	-0.53947	-0.67812	0.06631	0.34	-1.68469	-1.33952	0.00247
0.35	-0.46127	-0.67733	0.06631	0.35	-1.67806	-1.33452	0.00247
0.36	-0.41366	-0.67655	0.06631	0.36	-1.6745	-1.32952	0.00247
0.37	-0.43812	-0.67577	0.06631	0.37	-1.66468	-1.32452	0.00247
0.38	-0.43892	-0.67498	0.06631	0.38	-1.65433	-1.31952	0.00247
0.39	-0.39357	-0.6742	0.06631	0.39	-1.63379	-1.31452	0.00247
0.4	-0.40677	-0.67341	0.06631	0.4	-1.61561	-1.30952	0.00247
0.41	-0.42751	-0.67263	0.06631	0.41	-1.61008	-1.30452	0.00247
0.42	-0.41215	-0.67185	0.06631	0.42	-1.61397	-1.29952	0.00247
0.43	-0.38268	-0.67106	0.06631	0.43	-1.61761	-1.29452	0.00247
0.44	-0.3159	-0.67028	0.06631	0.44	-1.6121	-1.28952	0.00247
0.45	-0.31575	-0.66949	0.06631	0.45	-1.6044	-1.28452	0.00247
0.46	-0.29799	-0.66871	0.06631	0.46	-1.60014	-1.27952	0.00247
0.47	-0.3197	-0.66793	0.06631	0.47	-1.58919	-1.27452	0.00247
0.48	-0.30123	-0.66714	0.06631	0.48	-1.58207	-1.26952	0.00247
0.49	-0.35263	-0.66636	0.06631	0.49	-1.56926	-1.26452	0.00247
0.5	-0.36027	-0.66557	0.06631	0.5	-1.56201	-1.25952	0.00247
0.51	-0.32127	-0.66479	0.06631	0.51	-1.5588	-1.25452	0.00247
0.52	-0.23417	-0.664	0.06631	0.52	-1.5577	-1.24952	0.00247
0.53	-0.22391	-0.66322	0.06631	0.53	-1.5553	-1.24452	0.00247
0.54	-0.2445	-0.66244	0.06631	0.54	-1.55728	-1.23952	0.00247
0.55	-0.35365	-0.66165	0.06631	0.55	-1.54972	-1.23452	0.00247
0.56	-0.42942	-0.66087	0.06631	0.56	-1.5456	-1.22952	0.00247
0.57	-0.44577	-0.66008	0.06631	0.57	-1.54158	-1.22452	0.00247
0.58	-0.38396	-0.6593	0.06631	0.58	-1.54144	-1.21952	0.00247
0.59	-0.23603	-0.65852	0.06631	0.59	-1.539	-1.21452	0.00247
0.6	-0.11874	-0.65773	0.06631	0.6	-1.52986	-1.20952	0.00247
0.61	-0.10902	-0.65695	0.06631	0.61	-1.5208	-1.20452	0.00247
0.62	-0.22246	-0.65616	0.06631	0.62	-1.51815	-1.19952	0.00247
0.63	-0.30623	-0.65538	0.06631	0.63	-1.51267	-1.19452	0.00247
0.64	-0.26125	-0.6546	0.06631	0.64	-1.50999	-1.18952	0.00247
0.65	-0.24417	-0.65381	0.06631	0.65	-1.50051	-1.18452	0.00247
0.66	-0.28436	-0.65303	0.06631	0.66	-1.49875	-1.17952	0.00247
0.67	-0.29389	-0.65224	0.06631	0.67	-1.49562	-1.17452	0.00247
0.68	-0.23279	-0.65146	0.06631	0.68	-1.48349	-1.16952	0.00247
0.69	-0.22621	-0.65068	0.06631	0.69	-1.46738	-1.16452	0.00247
0.7	-0.24192	-0.64989	0.06631	0.7	-1.4605	-1.15952	0.00247
0.71	-0.30123	-0.64911	0.06631	0.71	-1.46184	-1.15452	0.00247
0.72	-0.26834	-0.64832	0.06631	0.72	-1.46758	-1.14952	0.00247
0.73	-0.21459	-0.64754	0.06631	0.73	-1.46515	-1.14452	0.00247
0.74	-0.08884	-0.64675	0.06631	0.74	-1.45337	-1.13952	0.00247
0.75	0.05481	-0.64597	0.06631	0.75	-1.43849	-1.13452	0.00247
0.76	0.1022	-0.64519	0.06631	0.76	-1.42891	-1.12952	0.00247
0.77	-0.02804	-0.6444	0.06631	0.77	-1.41968	-1.12452	0.00247
0.78	-0.19095	-0.64362	0.06631	0.78	-1.41606	-1.11952	0.00247
0.79	-0.2756	-0.64283	0.06631	0.79	-1.4119	-1.11452	0.00247
0.8	-0.29264	-0.64205	0.06631	0.8	-1.40783	-1.10952	0.00247
0.81	-0.25771	-0.64127	0.06631	0.81	-1.40424	-1.10452	0.00247
0.82	-0.2137	-0.64048	0.06631	0.82	-1.40559	-1.09952	0.00247
0.83	-0.27617	-0.6397	0.06631	0.83	-1.40356	-1.09452	0.00247
0.84	-0.30503	-0.63891	0.06631	0.84	-1.40611	-1.08952	0.00247
0.85	-0.2641	-0.63813	0.06631	0.85	-1.40908	-1.08452	0.00247
0.86	-0.16344	-0.63735	0.06631	0.86	-1.40788	-1.07952	0.00247
0.87	-0.16856	-0.63656	0.06631	0.87	-1.40834	-1.07452	0.00247
0.88	-0.14584	-0.63578	0.06631	0.88	-1.4006	-1.06952	0.00247
0.89	-0.18236	-0.63499	0.06631	0.89	-1.38599	-1.06452	0.00247
0.9	-0.30675	-0.63421	0.06631	0.9	-1.37966	-1.05952	0.00247
0.91	-0.36481	-0.63342	0.06631	0.91	-1.38201	-1.05452	0.00247
0.92	-0.22332	-0.63264	0.06631	0.92	-1.37657	-1.04952	0.00247
0.93	-0.07758	-0.63186	0.06631	0.93	-1.3718	-1.04452	0.00247
0.94	-0.01085	-0.63107	0.06631	0.94	-1.36404	-1.03952	0.00247
0.95	0.02251	-0.63029	0.06631	0.95	-1.35652	-1.03452	0.00247
0.96	-0.01899	-0.62951	0.06631	0.96	-1.35216	-1.02952	0.00247
0.97	-0.10729	-0.62872	0.06631	0.97	-1.34894	-1.02452	0.00247
0.98	-0.14547	-0.62794	0.06631	0.98	-1.35124	-1.01952	0.00247
0.99	-0.15803	-0.62715	0.06631	0.99	-1.35165	-1.01452	0.00247
1	-0.02418	-0.62637	0.06631	1	-1.34924	-1.00952	0.00247
1.01	0.09414	-0.62559	0.06631	1.01	-1.34986	-1.00452	0.00247
1.02	0.06125	-0.6248	0.06631	1.02	-1.34801	-0.99951	0.00247
1.03	-0.08916	-0.62402	0.06631	1.03	-1.34168	-0.99452	0.00247
1.04	-0.19083	-0.62323	0.06631	1.04	-1.32624	-0.98951	0.00247
1.05	-0.25743	-0.62245	0.06631	1.05	-1.31659	-0.98452	0.00247
1.06	-0.23136	-0.62166	0.06631	1.06	-1.315	-0.97952	0.00247
1.07	-0.13715	-0.62088	0.06631	1.07	-1.31556	-0.97452	0.00247
1.08	-0.0329	-0.6201	0.06631	1.08	-1.32257	-0.96951	0.00247
1.09	0.04315	-0.61931	0.06631	1.09	-1.32086	-0.96451	0.00247
1.1	-0.01872	-0.61853	0.06631	1.1	-1.31596	-0.95951	0.00247
1.11	-0.14571	-0.61774	0.06631	1.11	-1.30296	-0.95451	0.00247
1.12	-0.17313	-0.61696	0.06631	1.12	-1.29433	-0.94951	0.00247
1.13	-0.16589	-0.61618	0.06631	1.13	-1.28802	-0.94451	0.00247
1.14	-0.07239	-0.61539	0.06631	1.14	-1.2863	-0.93951	0.00247
1.15	-0.03316	-0.61461	0.06631	1.15	-1.27609	-0.93451	0.00247
1.16	-0.08512	-0.61382	0.06631	1.16	-1.2644	-0.92951	0.00247
1.17	-0.19548	-0.61304	0.06631	1.17	-1.2537	-0.92451	0.00247
1.18	-0.29649	-0.61225	0.06631	1.18	-1.25212	-0.91951	0.00247
1.19	-0.29413	-0.61147	0.06631	1.19	-1.25735	-0.91451	0.00247
1.2	-0.25084	-0.61069	0.06631	1.2	-1.26392	-0.90951	0.00247
1.21	-0.20103	-0.6099	0.06631	1.21	-1.26295	-0.90451	0.00247
1.22	-0.17047	-0.60912	0.06631	1.22	-1.25846	-0.89951	0.00247
1.23	-0.11012	-0.60833	0.06631	1.23	-1.24843	-0.89451	0.00247
1.24	0.07217	-0.60755	0.06631	1.24	-1.24071	-0.88951	0.00247
1.25	0.1618	-0.60677	0.06631	1.25	-1.23413	-0.88451	0.00247
1.26	0.12755	-0.60598	0.06631	1.26	-1.23896	-0.87951	0.00247
1.27	0.00972	-0.6052	0.06631	1.27	-1.2451	-0.87451	0.00247
1.28	-0.0673	-0.60441	0.06631	1.28	-1.24795	-0.86951	0.00247
1.29	-0.02804	-0.60363	0.06631	1.29	-1.24243	-0.86451	0.00247
1.3	-0.00734	-0.60285	0.06631	1.3	-1.2346	-0.85951	0.00247
1.31	-0.05215	-0.60206	0.06631	1.31	-1.21706	-0.85451	0.00247
1.32	-0.06406	-0.60128	0.06631	1.32	-1.20516	-0.84951	0.00247
1.33	-0.05949	-0.60049	0.06631	1.33	-1.19736	-0.84451	0.00247
1.34	-0.00949	-0.59971	0.06631	1.34	-1.20831	-0.83951	0.00247
1.35	-0.0046	-0.59893	0.06631	1.35	-1.2176	-0.83451	0.00247
1.36	0.02453	-0.59814	0.06631	1.36	-1.22075	-0.82951	0.00247
1.37	0.00613	-0.59736	0.06631	1.37	-1.21603	-0.82451	0.00247
1.38	-0.02343	-0.59657	0.06631	1.38	-1.20433	-0.81951	0.00247
1.39	-0.03284	-0.59579	0.06631	1.39	-1.19142	-0.81451	0.00247
1.4	-0.07753	-0.59501	0.06631	1.4	-1.18225	-0.80951	0.00247
1.41	-0.05585	-0.59422	0.06631	1.41	-1.17331	-0.80451	0.00247
1.42	-0.00454	-0.59344	0.06631	1.42	-1.17628	-0.79951	0.00247
1.43	-0.04296	-0.59265	0.06631	1.43	-1.17774	-0.79451	0.00247
1.44	-0.00157	-0.59187	0.06631	1.44	-1.17585	-0.78951	0.00247
1.45	0.00568	-0.59108	0.06631	1.45	-1.1716	-0.78451	0.00247
1.46	-0.00156	-0.5903	0.06631	1.46	-1.16742	-0.77951	0.00247
1.47	-0.00309	-0.58952	0.06631	1.47	-1.15487	-0.77451	0.00247
1.48	-0.03636	-0.58873	0.06631	1.48	-1.14322	-0.76951	0.00247
1.49	-0.05666	-0.58795	0.06631	1.49	-1.13855	-0.76451	0.00247
1.5	0.0146	-0.58716	0.06631	1.5	-1.1443	-0.75951	0.00247
1.51	0.08012	-0.58638	0.06631	1.51	-1.15667	-0.75451	0.00247
1.52	0.05121	-0.5856	0.06631	1.52	-1.15887	-0.74951	0.00247
1.53	-0.04219	-0.58481	0.06631	1.53	-1.15467	-0.74451	0.00247
1.54	-0.12605	-0.58403	0.06631	1.54	-1.14324	-0.73951	0.00247
1.55	-0.18174	-0.58324	0.06631	1.55	-1.13851	-0.73451	0.00247
1.56	-0.10456	-0.58246	0.06631	1.56	-1.14061	-0.72951	0.00247
1.57	0.02625	-0.58168	0.06631	1.57	-1.14099	-0.72451	0.00247
1.58	0.11391	-0.58089	0.06631	1.58	-1.14558	-0.71951	0.00247
1.59	0.06756	-0.58011	0.06631	1.59	-1.14755	-0.71451	0.00247
1.6	-0.01451	-0.57932	0.06631	1.6	-1.14765	-0.70951	0.00247
1.61	-0.09337	-0.57854	0.06631	1.61	-1.13575	-0.70451	0.00247
1.62	-0.08509	-0.57776	0.06631	1.62	-1.12303	-0.69951	0.00247
1.63	-0.05626	-0.57697	0.06631	1.63	-1.10932	-0.69451	0.00247
1.64	-0.000762998	-0.57619	0.06631	1.64	-1.10807	-0.68951	0.00247
1.65	-0.06785	-0.5754	0.06631	1.65	-1.10352	-0.68451	0.00247
1.66	-0.11316	-0.57462	0.06631	1.66	-1.1021	-0.67951	0.00247
1.67	-0.06555	-0.57384	0.06631	1.67	-1.10456	-0.67451	0.00247
1.68	0.03996	-0.57305	0.06631	1.68	-1.11204	-0.66951	0.00247
1.69	0.0733	-0.57227	0.06631	1.69	-1.11592	-0.66451	0.00247
1.7	0.06615	-0.57148	0.06631	1.7	-1.11957	-0.65951	0.00247
1.71	0.0481	-0.5707	0.06631	1.71	-1.11418	-0.65451	0.00247
1.72	0.06953	-0.56991	0.06631	1.72	-1.11075	-0.64951	0.00247
1.73	0.07373	-0.56913	0.06631	1.73	-1.10068	-0.64451	0.00247
1.74	0.03284	-0.56835	0.06631	1.74	-1.0933	-0.63951	0.00247
1.75	-0.03813	-0.56756	0.06631	1.75	-1.09018	-0.63451	0.00247
1.76	0.00927	-0.56678	0.06631	1.76	-1.0879	-0.62951	0.00247
1.77	0.07013	-0.566	0.06631	1.77	-1.07931	-0.62451	0.00247
1.78	0.03213	-0.56521	0.06631	1.78	-1.07011	-0.61951	0.00247
1.79	-0.000452596	-0.56443	0.06631	1.79	-1.06305	-0.61451	0.00247
1.8	-0.04013	-0.56364	0.06631	1.8	-1.06172	-0.60951	0.00247
1.81	-0.12876	-0.56286	0.06631	1.81	-1.06345	-0.60451	0.00247
1.82	-0.16608	-0.56207	0.06631	1.82	-1.06947	-0.59951	0.00247
1.83	-0.09727	-0.56129	0.06631	1.83	-1.06582	-0.59451	0.00247
1.84	0.07192	-0.56051	0.06631	1.84	-1.059	-0.58951	0.00247
1.85	0.21833	-0.55972	0.06631	1.85	-1.0574	-0.58451	0.00247
1.86	0.22235	-0.55894	0.06631	1.86	-1.05844	-0.57951	0.00247
1.87	0.13585	-0.55815	0.06631	1.87	-1.05852	-0.57451	0.00247
1.88	-0.00869	-0.55737	0.06631	1.88	-1.06788	-0.56951	0.00247
1.89	-0.05615	-0.55659	0.06631	1.89	-1.0725	-0.56451	0.00247
1.9	-0.06775	-0.5558	0.06631	1.9	-1.07161	-0.55951	0.00247
1.91	-0.06404	-0.55502	0.06631	1.91	-1.06587	-0.55451	0.00247
1.92	0.02724	-0.55423	0.06631	1.92	-1.04979	-0.54951	0.00247
1.93	0.09696	-0.55345	0.06631	1.93	-1.03947	-0.54451	0.00247
1.94	0.13856	-0.55267	0.06631	1.94	-1.03762	-0.53951	0.00247
1.95	0.14226	-0.55188	0.06631	1.95	-1.0445	-0.53451	0.00247
1.96	0.13331	-0.5511	0.06631	1.96	-1.04737	-0.52951	0.00247
1.97	0.13087	-0.55031	0.06631	1.97	-1.04543	-0.52451	0.00247
1.98	0.10196	-0.54953	0.06631	1.98	-1.0458	-0.51951	0.00247
1.99	-0.02381	-0.54875	0.06631	1.99	-1.0394	-0.51451	0.00247
2	-0.10123	-0.54796	0.06631	2	-1.0317	-0.50951	0.00247
2.01	-0.0418	-0.54718	0.06631	2.01	-1.02354	-0.50451	0.00247
2.02	0.04087	-0.54639	0.06631	2.02	-1.02914	-0.49951	0.00247
2.03	-0.01474	-0.54561	0.06631	2.03	-1.03358	-0.49451	0.00247
2.04	-0.05925	-0.54482	0.06631	2.04	-1.03318	-0.48951	0.00247
2.05	-0.07025	-0.54404	0.06631	2.05	-1.03043	-0.48451	0.00247
2.06	0.02642	-0.54326	0.06631	2.06	-1.02854	-0.47951	0.00247
2.07	0.09734	-0.54247	0.06631	2.07	-1.01886	-0.47451	0.00247
2.08	0.13078	-0.54169	0.06631	2.08	-1.00788	-0.46951	0.00247
2.09	0.0512	-0.5409	0.06631	2.09	-0.99496	-0.46451	0.00247
2.1	-0.04547	-0.54012	0.06631	2.1	-0.99694	-0.45951	0.00247
2.11	-0.01436	-0.53934	0.06631	2.11	-1.00259	-0.45451	0.00247
2.12	0.08683	-0.53855	0.06631	2.12	-1.00345	-0.44951	0.00247
2.13	0.04284	-0.53777	0.06631	2.13	-1.00282	-0.44451	0.00247
2.14	-0.03359	-0.53698	0.06631	2.14	-1.01658	-0.43951	0.00247
2.15	-0.03463	-0.5362	0.06631	2.15	-1.01677	-0.43451	0.00247
2.16	-0.01887	-0.53542	0.06631	2.16	-1.0122	-0.42951	0.00247
2.17	-0.02409	-0.53463	0.06631	2.17	-1.00308	-0.42451	0.00247
2.18	0.03963	-0.53385	0.06631	2.18	-0.99948	-0.41951	0.00247
2.19	0.06093	-0.53306	0.06631	2.19	-1.00028	-0.41451	0.00247
2.2	0.07566	-0.53228	0.06631	2.2	-1.00164	-0.40951	0.00247
2.21	0.07877	-0.53149	0.06631	2.21	-0.99116	-0.40451	0.00247
2.22	0.08246	-0.53071	0.06631	2.22	-0.98065	-0.39951	0.00247
2.23	-0.0048	-0.52993	0.06631	2.23	-0.96857	-0.3945	0.00247
2.24	-0.01473	-0.52914	0.06631	2.24	-0.95807	-0.3895	0.00247
2.25	0.04501	-0.52836	0.06631	2.25	-0.94802	-0.3845	0.00247
2.26	0.07863	-0.52758	0.06631	2.26	-0.94393	-0.3795	0.00247
2.27	-0.01391	-0.52679	0.06631	2.27	-0.9484	-0.3745	0.00247
2.28	-0.00507	-0.52601	0.06631	2.28	-0.96227	-0.3695	0.00247
2.29	0.03772	-0.52522	0.06631	2.29	-0.9742	-0.3645	0.00247
2.3	0.01807	-0.52444	0.06631	2.3	-0.97196	-0.3595	0.00247
2.31	-0.03007	-0.52365	0.06631	2.31	-0.95952	-0.3545	0.00247
2.32	0.01381	-0.52287	0.06631	2.32	-0.94649	-0.3495	0.00247
2.33	0.04295	-0.52209	0.06631	2.33	-0.93509	-0.3445	0.00247
2.34	0.0402	-0.5213	0.06631	2.34	-0.93077	-0.3395	0.00247
2.35	0.05902	-0.52052	0.06631	2.35	-0.92681	-0.3345	0.00247
2.36	0.17116	-0.51973	0.06631	2.36	-0.92415	-0.3295	0.00247
2.37	0.25159	-0.51895	0.06631	2.37	-0.92363	-0.3245	0.00247
2.38	0.17721	-0.51817	0.06631	2.38	-0.9275	-0.3195	0.00247
2.39	0.06741	-0.51738	0.06631	2.39	-0.93226	-0.3145	0.00247
2.4	0.01711	-0.5166	0.06631	2.4	-0.93515	-0.3095	0.00247
2.41	-0.03875	-0.51581	0.06631	2.41	-0.93641	-0.3045	0.00247
2.42	-0.08697	-0.51503	0.06631	2.42	-0.93682	-0.2995	0.00247
2.43	-0.02609	-0.51424	0.06631	2.43	-0.92547	-0.2945	0.00247
2.44	0.09667	-0.51346	0.06631	2.44	-0.91994	-0.2895	0.00247
2.45	0.14604	-0.51268	0.06631	2.45	-0.91905	-0.2845	0.00247
2.46	0.03775	-0.51189	0.06631	2.46	-0.92666	-0.2795	0.00247
2.47	-0.05391	-0.51111	0.06631	2.47	-0.93857	-0.2745	0.00247
2.48	0.05098	-0.51032	0.06631	2.48	-0.9401	-0.2695	0.00247
2.49	0.15681	-0.50954	0.06631	2.49	-0.92882	-0.2645	0.00247
2.5	0.15736	-0.50876	0.06631	2.5	-0.91405	-0.2595	0.00247
2.51	0.06981	-0.50797	0.06631	2.51	-0.90562	-0.2545	0.00247
2.52	-0.02446	-0.50719	0.06631	2.52	-0.89692	-0.2495	0.00247
2.53	-0.09771	-0.5064	0.06631	2.53	-0.89114	-0.2445	0.00247
2.54	-0.10969	-0.50562	0.06631	2.54	-0.89523	-0.2395	0.00247
2.55	-0.00768	-0.50484	0.06631	2.55	-0.90269	-0.2345	0.00247
2.56	0.08019	-0.50405	0.06631	2.56	-0.90238	-0.2295	0.00247
2.57	0.07171	-0.50327	0.06631	2.57	-0.90063	-0.2245	0.00247
2.58	0.11508	-0.50248	0.06631	2.58	-0.90504	-0.2195	0.00247
2.59	0.11201	-0.5017	0.06631	2.59	-0.90979	-0.2145	0.00247
2.6	0.10432	-0.50092	0.06631	2.6	-0.91469	-0.2095	0.00247
2.61	0.09008	-0.50013	0.06631	2.61	-0.91211	-0.2045	0.00247
2.62	0.07424	-0.49935	0.06631	2.62	-0.91369	-0.1995	0.00247
2.63	0.0538	-0.49856	0.06631	2.63	-0.90712	-0.1945	0.00247
2.64	0.08646	-0.49778	0.06631	2.64	-0.90032	-0.1895	0.00247
2.65	0.12287	-0.497	0.06631	2.65	-0.89377	-0.1845	0.00247
2.66	0.08807	-0.49621	0.06631	2.66	-0.88482	-0.1795	0.00247
2.67	-0.03155	-0.49543	0.06631	2.67	-0.87396	-0.1745	0.00247
2.68	-0.06388	-0.49464	0.06631	2.68	-0.87283	-0.1695	0.00247
2.69	-0.07716	-0.49386	0.06631	2.69	-0.86563	-0.1645	0.00247
2.7	-0.0048	-0.49308	0.06631	2.7	-0.8616	-0.1595	0.00247
2.71	0.11037	-0.49229	0.06631	2.71	-0.85653	-0.1545	0.00247
2.72	0.23871	-0.49151	0.06631	2.72	-0.86044	-0.1495	0.00247
2.73	0.24433	-0.49072	0.06631	2.73	-0.85925	-0.1445	0.00247
2.74	0.17354	-0.48994	0.06631	2.74	-0.85902	-0.1395	0.00247
2.75	0.07685	-0.48916	0.06631	2.75	-0.85509	-0.1345	0.00247
2.76	0.03624	-0.48837	0.06631	2.76	-0.84707	-0.1295	0.00247
2.77	0.04228	-0.48759	0.06631	2.77	-0.84594	-0.1245	0.00247
2.78	0.06214	-0.4868	0.06631	2.78	-0.85528	-0.1195	0.00247
2.79	0.01281	-0.48602	0.06631	2.79	-0.8672	-0.1145	0.00247
2.8	-0.08457	-0.48524	0.06631	2.8	-0.86925	-0.1095	0.00247
2.81	-0.18513	-0.48445	0.06631	2.81	-0.87	-0.1045	0.00247
2.82	-0.11585	-0.48367	0.06631	2.82	-0.87259	-0.0995	0.00247
2.83	0.00868	-0.48288	0.06631	2.83	-0.86674	-0.0945	0.00247
2.84	0.15175	-0.4821	0.06631	2.84	-0.86335	-0.0895	0.00247
2.85	0.29773	-0.48131	0.06631	2.85	-0.85726	-0.0845	0.00247
2.86	0.33321	-0.48053	0.06631	2.86	-0.85301	-0.0795	0.00247
2.87	0.26229	-0.47975	0.06631	2.87	-0.84401	-0.0745	0.00247
2.88	0.10914	-0.47896	0.06631	2.88	-0.84339	-0.0695	0.00246
2.89	-0.0256	-0.47818	0.06631	2.89	-0.84574	-0.0645	0.00245
2.9	-0.04886	-0.47739	0.06631	2.9	-0.84384	-0.0595	0.00241
2.91	-0.00907	-0.47661	0.06631	2.91	-0.83961	-0.0545	0.00224
2.92	0.11592	-0.47583	0.06631	2.92	-0.83206	-0.0495	0.00168
2.93	0.13846	-0.47504	0.06631	2.93	-0.8294	-0.0445	3.33653e-05
2.94	0.06703	-0.47426	0.06631	2.94	-0.8277	-0.0395	-0.00437
2.95	-0.03567	-0.47347	0.06631	2.95	-0.82895	-0.0345	-0.01494
2.96	-0.04636	-0.47269	0.06631	2.96	-0.83584	-0.0295	-0.0377
2.97	0.01591	-0.47191	0.06631	2.97	-0.83482	-0.0245	-0.08174
2.98	0.09001	-0.47112	0.06631	2.98	-0.83439	-0.0195	-0.15829
2.99	0.08692	-0.47034	0.06631	2.99	-0.83117	-0.0145	-0.27783
3	0.10425	-0.46955	0.06631	3	-0.82522	-0.0095	-0.4455
3.01	0.1001	-0.46877	0.06631	3.01	-0.81179	-0.0045	-0.65671
3.02	0.1052	-0.46798	0.06631	3.02	-0.80595	0.000501675	-0.89568
3.03	0.07467	-0.4672	0.06631	3.03	-0.8035	0.0055	-1.13845
3.04	0.03285	-0.46642	0.06631	3.04	-0.80524	0.0105	-1.35982
3.05	0.00868	-0.46563	0.06631	3.05	-0.80688	0.0155	-1.54089
3.06	0.0524	-0.46485	0.06631	3.06	-0.80498	0.0205	-1.67355
3.07	0.04194	-0.46406	0.06631	3.07	-0.80453	0.0255	-1.76037
3.08	0.0176	-0.46328	0.06631	3.08	-0.80654	0.0305	-1.81076
3.09	-0.02638	-0.4625	0.06631	3.09	-0.80682	0.0355	-1.83623
3.1	-0.0715	-0.46171	0.06631	3.1	-0.81144	0.0405	-1.84682
3.11	-0.04078	-0.46093	0.06631	3.11	-0.81279	0.0455	-1.84961
3.12	0.03538	-0.46014	0.06631	3.12	-0.80476	0.0505	-1.84876
3.13	0.00559	-0.45936	0.06631	3.13	-0.79323	0.0555	-1.8464
3.14	-0.05488	-0.45858	0.06631	3.14	-0.79443	0.0605	-1.84352
3.15	-0.108	-0.45779	0.06631	3.15	-0.79859	0.0655	-1.84046
3.16	-0.06361	-0.45701	0.06631	3.16	-0.79967	0.0705	-1.83735
3.17	-0.02287	-0.45622	0.06631	3.17	-0.79472	0.0755	-1.83424
3.18	-0.00922	-0.45544	0.06631	3.18	-0.78567	0.0805	-1.83112
3.19	0.01336	-0.45465	0.06631	3.19	-0.77593	0.0855	-1.82803
3.2	0.12316	-0.45387	0.06631	3.2	-0.76719	0.0905	-1.82493
3.21	0.11519	-0.45309	0.06631	3.21	-0.77003	0.0955	-1.82183
3.22	0.043	-0.4523	0.06631	3.22	-0.78049	0.1005	-1.81876
3.23	-0.01958	-0.45152	0.06631	3.23	-0.79062	0.1055	-1.81568
3.24	-0.04332	-0.45074	0.06631	3.24	-0.79559	0.1105	-1.81262
3.25	0.05329	-0.44995	0.06631	3.25	-0.79377	0.1155	-1.80956
3.26	0.12769	-0.44917	0.06631	3.26	-0.80211	0.1205	-1.8065
3.27	0.15651	-0.44838	0.06631	3.27	-0.80516	0.1255	-1.80346
3.28	0.13993	-0.4476	0.06631	3.28	-0.79717	0.1305	-1.80041
3.29	0.00837	-0.44681	0.06631	3.29	-0.78071	0.1355	-1.79738
3.3	-0.12473	-0.44603	0.06631	3.3	-0.77268	0.1405	-1.79435
3.31	-0.12971	-0.44525	0.06631	3.31	-0.77356	0.1455	-1.79133
3.32	-0.04793	-0.44446	0.06631	3.32	-0.77734	0.1505	-1.78831
3.33	0.05814	-0.44368	0.06631	3.33	-0.78125	0.1555	-1.78531
3.34	0.13358	-0.44289	0.06631	3.34	-0.78341	0.1605	-1.78231
3.35	0.14734	-0.44211	0.06631	3.35	-0.77792	0.1655	-1.77932
3.36	0.12626	-0.44133	0.06631	3.36	-0.77448	0.1705	-1.77633
3.37	0.00315	-0.44054	0.06631	3.37	-0.7693	0.1755	-1.77335
3.38	0.03634	-0.43976	0.06631	3.38	-0.76553	0.1805	-1.77038
3.39	0.11923	-0.43897	0.06631	3.39	-0.76081	0.1855	-1.76741
3.4	0.07725	-0.43819	0.06631	3.4	-0.7492	0.19051	-1.76446
3.41	-0.02636	-0.43741	0.06631	3.41	-0.73955	0.19551	-1.76151
3.42	-0.08163	-0.43662	0.06631	3.42	-0.74037	0.20051	-1.75856
3.43	-0.05239	-0.43584	0.06631	3.43	-0.74251	0.20551	-1.75562
3.44	0.01111	-0.43505	0.06631	3.44	-0.73773	0.21051	-1.75269
3.45	0.10787	-0.43427	0.06631	3.45	-0.72703	0.21551	-1.74976
3.46	0.21732	-0.43349	0.06631	3.46	-0.7219	0.22051	-1.74685
3.47	0.20025	-0.4327	0.06631	3.47	-0.73021	0.22551	-1.74393
3.48	0.19621	-0.43192	0.06631	3.48	-0.74347	0.23051	-1.74103
3.49	0.19595	-0.43113	0.06631	3.49	-0.75909	0.23551	-1.73813
3.5	0.09341	-0.43035	0.06631	3.5	-0.76372	0.24051	-1.73524
3.51	-0.04818	-0.42957	0.06631	3.51	-0.75054	0.24551	-1.73235
3.52	-0.13007	-0.42878	0.06631	3.52	-0.73332	0.25051	-1.72947
3.53	-0.12038	-0.428	0.06631	3.53	-0.72344	0.25551	-1.7266
3.54	0.01793	-0.42721	0.06631	3.54	-0.73012	0.26051	-1.72373
3.55	0.17243	-0.42643	0.06631	3.55	-0.73535	0.26551	-1.72088
3.56	0.22895	-0.42565	0.06631	3.56	-0.73788	0.27051	-1.71802
3.57	0.19048	-0.42486	0.06631	3.57	-0.74324	0.27551	-1.71518
3.58	0.19188	-0.42408	0.06631	3.58	-0.75201	0.28051	-1.71234
3.59	0.20473	-0.42329	0.06631	3.59	-0.74723	0.28551	-1.7095
3.6	0.13546	-0.42251	0.06631	3.6	-0.73632	0.29051	-1.70668
3.61	0.01603	-0.42172	0.06631	3.61	-0.72163	0.29551	-1.70385
3.62	-0.03571	-0.42094	0.06631	3.62	-0.70909	0.30051	-1.70104
3.63	-0.02632	-0.42016	0.06631	3.63	-0.7103	0.30551	-1.69823
3.64	0.01844	-0.41937	0.06631	3.64	-0.72094	0.31051	-1.69543
3.65	-0.01533	-0.41859	0.06631	3.65	-0.72939	0.31551	-1.69264
3.66	-0.02498	-0.4178	0.06631	3.66	-0.73281	0.32051	-1.68985
3.67	0.01812	-0.41702	0.06631	3.67	-0.72708	0.32551	-1.68706
3.68	0.0248	-0.41624	0.06631	3.68	-0.71842	0.33051	-1.68429
3.69	0.05402	-0.41545	0.06631	3.69	-0.70612	0.33551	-1.68152
3.7	0.11808	-0.41467	0.06631	3.7	-0.70013	0.34051	-1.67875
3.71	0.20463	-0.41388	0.06631	3.71	-0.69716	0.34551	-1.676
3.72	0.2906	-0.4131	0.06631	3.72	-0.70225	0.35051	-1.67324
3.73	0.26334	-0.41231	0.06631	3.73	-0.70657	0.35551	-1.6705
3.74	0.19229	-0.41153	0.06631	3.74	-0.71073	0.36051	-1.66776
3.75	0.12711	-0.41075	0.06631	3.75	-0.71271	0.36551	-1.66503
3.76	0.15327	-0.40996	0.06631	3.76	-0.71558	0.37051	-1.6623
3.77	0.0862	-0.40918	0.06631	3.77	-0.70596	0.37551	-1.65958
3.78	-0.01702	-0.4084	0.06631	3.78	-0.69271	0.38051	-1.65687
3.79	-0.00116	-0.40761	0.06631	3.79	-0.68515	0.38551	-1.65416
3.8	0.04721	-0.40683	0.06631	3.8	-0.68254	0.39051	-1.65146
3.81	0.12597	-0.40604	0.06631	3.81	-0.68668	0.39551	-1.64876
3.82	0.17589	-0.40526	0.06631	3.82	-0.69542	0.40051	-1.64607
3.83	0.21838	-0.40447	0.06631	3.83	-0.70337	0.40551	-1.64339
3.84	0.18946	-0.40369	0.06631	3.84	-0.70669	0.41051	-1.64071
3.85	0.08989	-0.40291	0.06631	3.85	-0.70119	0.41551	-1.63804
3.86	0.04248	-0.40212	0.06631	3.86	-0.69984	0.42051	-1.63537
3.87	0.03373	-0.40134	0.06631	3.87	-0.69735	0.42551	-1.63271
3.88	0.03925	-0.40055	0.06631	3.88	-0.69646	0.43051	-1.63006
3.89	0.00256	-0.39977	0.06631	3.89	-0.6877	0.43551	-1.62741
3.9	-0.00402	-0.39899	0.06631	3.9	-0.68826	0.44051	-1.62477
3.91	0.01199	-0.3982	0.06631	3.91	-0.68955	0.44551	-1.62213
3.92	0.0853	-0.39742	0.06631	3.92	-0.69501	0.45051	-1.61951
3.93	0.15381	-0.39663	0.06631	3.93	-0.69855	0.45551	-1.61688
3.94	0.13733	-0.39585	0.06631	3.94	-0.69682	0.46051	-1.61426
3.95	0.17541	-0.39507	0.06631	3.95	-0.69125	0.46551	-1.61165
3.96	0.23366	-0.39428	0.06631	3.96	-0.68395	0.47051	-1.60905
3.97	0.17831	-0.3935	0.06631	3.97	-0.67733	0.47551	-1.60645
3.98	0.08003	-0.39271	0.06631	3.98	-0.67766	0.48051	-1.60385
3.99	0.00646	-0.39193	0.06631	3.99	-0.67938	0.48551	-1.60126
4	0.00499	-0.39115	0.06631	4	-0.68176	0.49051	-1.59868
4.01	0.01505	-0.39036	0.06631	4.01	-0.67664	0.49551	-1.5961
4.02	-0.01486	-0.38958	0.06631	4.02	-0.67227	0.50051	-1.59353
4.03	0.01123	-0.38879	0.06631	4.03	-0.67212	0.50551	-1.59097
4.04	0.0956	-0.38801	0.06631	4.04	-0.67346	0.51051	-1.58841
4.05	0.12178	-0.38722	0.06631	4.05	-0.6708	0.51551	-1.58585
4.06	0.09568	-0.38644	0.06631	4.06	-0.67112	0.52051	-1.58331
4.07	0.05506	-0.38566	0.06631	4.07	-0.67406	0.52551	-1.58076
4.08	0.07906	-0.38487	0.06631	4.08	-0.6723	0.53051	-1.57823
4.09	0.11101	-0.38409	0.06631	4.09	-0.67055	0.53551	-1.57569
4.1	0.12139	-0.3833	0.06631	4.1	-0.67098	0.54051	-1.57317
4.11	0.08162	-0.38252	0.06631	4.11	-0.66858	0.54551	-1.57065
4.12	0.00914	-0.38174	0.06631	4.12	-0.65839	0.55051	-1.56814
4.13	-0.03588	-0.38095	0.06631	4.13	-0.65393	0.55551	-1.56563
4.14	-0.01028	-0.38017	0.06631	4.14	-0.65232	0.56051	-1.56313
4.15	0.03174	-0.37938	0.06631	4.15	-0.65575	0.56551	-1.56063
4.16	0.13357	-0.3786	0.06631	4.16	-0.65293	0.57051	-1.55814
4.17	0.20714	-0.37782	0.06631	4.17	-0.64729	0.57551	-1.55565
4.18	0.18821	-0.37703	0.06631	4.18	-0.64441	0.58051	-1.55317
4.19	0.15575	-0.37625	0.06631	4.19	-0.64398	0.58551	-1.5507
4.2	0.14705	-0.37546	0.06631	4.2	-0.64551	0.59051	-1.54823
4.21	0.08489	-0.37468	0.06631	4.21	-0.64494	0.59551	-1.54576
4.22	0.06672	-0.37389	0.06631	4.22	-0.6474	0.60051	-1.54331
4.23	0.08469	-0.37311	0.06631	4.23	-0.64714	0.60551	-1.54085
4.24	0.08653	-0.37233	0.06631	4.24	-0.65229	0.61051	-1.53841
4.25	0.10124	-0.37154	0.06631	4.25	-0.64948	0.61551	-1.53596
4.26	0.07211	-0.37076	0.06631	4.26	-0.64666	0.62051	-1.53353
4.27	-0.04808	-0.36998	0.06631	4.27	-0.63727	0.62551	-1.5311
4.28	-0.14506	-0.36919	0.06631	4.28	-0.63545	0.63051	-1.52867
4.29	-0.18166	-0.36841	0.06631	4.29	-0.63399	0.63551	-1.52625
4.3	-0.14739	-0.36762	0.06631	4.3	-0.63461	0.64051	-1.52384
4.31	-0.00409	-0.36684	0.06631	4.31	-0.6377	0.64551	-1.52143
4.32	0.21207	-0.36606	0.06631	4.32	-0.63935	0.65051	-1.51902
4.33	0.23082	-0.36527	0.06631	4.33	-0.63594	0.65551	-1.51663
4.34	0.18148	-0.36449	0.06631	4.34	-0.63165	0.66051	-1.51423
4.35	0.20936	-0.3637	0.06631	4.35	-0.62866	0.66551	-1.51185
4.36	0.31209	-0.36292	0.06631	4.36	-0.63548	0.67051	-1.50946
4.37	0.2811	-0.36213	0.06631	4.37	-0.64708	0.67551	-1.50709
4.38	0.13269	-0.36135	0.06631	4.38	-0.64945	0.68051	-1.50472
4.39	0.02262	-0.36057	0.06631	4.39	-0.63982	0.68551	-1.50235
4.4	0.00114	-0.35978	0.06631	4.4	-0.6352	0.69051	-1.49999
4.41	-0.02076	-0.359	0.06631	4.41	-0.63343	0.69551	-1.49763
4.42	-0.00881	-0.35821	0.06631	4.42	-0.63192	0.70051	-1.49528
4.43	0.03859	-0.35743	0.06631	4.43	-0.62671	0.70551	-1.49294
4.44	0.0758	-0.35665	0.06631	4.44	-0.6185	0.71051	-1.4906
4.45	0.09268	-0.35586	0.06631	4.45	-0.6181	0.71551	-1.48826
4.46	0.04215	-0.35508	0.06631	4.46	-0.62034	0.72051	-1.48593
4.47	0.04212	-0.35429	0.06631	4.47	-0.61873	0.72551	-1.48361
4.48	0.10674	-0.35351	0.06631	4.48	-0.61249	0.73051	-1.48129
4.49	0.15156	-0.35272	0.06631	4.49	-0.60245	0.73551	-1.47897
4.5	0.10116	-0.35194	0.06631	4.5	-0.59861	0.74051	-1.47666
4.51	0.0031	-0.35116	0.06631	4.51	-0.6048	0.74551	-1.47436
4.52	-0.00962	-0.35037	0.06631	4.52	-0.61049	0.75051	-1.47206
4.53	-0.02058	-0.34959	0.06631	4.53	-0.61237	0.75551	-1.46977
4.54	-0.03074	-0.3488	0.06631	4.54	-0.61489	0.76051	-1.46748
4.55	0.02725	-0.34802	0.06631	4.55	-0.61362	0.76551	-1.4652
4.56	0.16655	-0.34724	0.06631	4.56	-0.61551	0.77051	-1.46292
4.57	0.14733	-0.34645	0.06631	4.57	-0.6124	0.77551	-1.46064
4.58	0.07903	-0.34567	0.06631	4.58	-0.60869	0.78051	-1.45838
4.59	0.07574	-0.34488	0.06631	4.59	-0.60429	0.78551	-1.45611
4.6	0.05658	-0.3441	0.06631	4.6	-0.60726	0.79051	-1.45385
4.61	0.03392	-0.34332	0.06631	4.61	-0.61504	0.79551	-1.4516
4.62	0.06078	-0.34253	0.06631	4.62	-0.62004	0.80051	-1.44935
4.63	0.07372	-0.34175	0.06631	4.63	-0.61691	0.80551	-1.44711
4.64	0.14655	-0.34096	0.06631	4.64	-0.60977	0.81051	-1.44487
4.65	0.17698	-0.34018	0.06631	4.65	-0.60026	0.81551	-1.44264
4.66	0.21433	-0.3394	0.06631	4.66	-0.5957	0.82051	-1.44041
4.67	0.18287	-0.33861	0.06631	4.67	-0.59193	0.82552	-1.43819
4.68	0.16246	-0.33783	0.06631	4.68	-0.59645	0.83052	-1.43597
4.69	0.09174	-0.33704	0.06631	4.69	-0.60228	0.83552	-1.43376
4.7	0.01298	-0.33626	0.06631	4.7	-0.60662	0.84052	-1.43155
4.71	-0.11105	-0.33548	0.06631	4.71	-0.60808	0.84552	-1.42934
4.72	-0.14935	-0.33469	0.06631	4.72	-0.60507	0.85052	-1.42715
4.73	-0.15156	-0.33391	0.06631	4.73	-0.59727	0.85552	-1.42495
4.74	-0.1395	-0.33312	0.06631	4.74	-0.59129	0.86052	-1.42276
4.75	-0.0745	-0.33234	0.06631	4.75	-0.58899	0.86552	-1.42058
4.76	0.05213	-0.33155	0.06631	4.76	-0.59488	0.87052	-1.4184
4.77	0.04019	-0.33077	0.06631	4.77	-0.59912	0.87552	-1.41623
4.78	0.0058	-0.32999	0.06631	4.78	-0.60899	0.88052	-1.41406
4.79	0.03105	-0.3292	0.06631	4.79	-0.60747	0.88552	-1.41189
4.8	0.14219	-0.32842	0.06631	4.8	-0.60467	0.89052	-1.40973
4.81	0.18291	-0.32764	0.06631	4.81	-0.60178	0.89552	-1.40758
4.82	0.12578	-0.32685	0.06631	4.82	-0.59661	0.90052	-1.40543
4.83	0.03013	-0.32607	0.06631	4.83	-0.58786	0.90552	-1.40328
4.84	0.06135	-0.32528	0.06631	4.84	-0.58462	0.91052	-1.40114
4.85	0.1457	-0.3245	0.06631	4.85	-0.58624	0.91552	-1.399
4.86	0.21301	-0.32371	0.06631	4.86	-0.59111	0.92052	-1.39687
4.87	0.15479	-0.32293	0.06631	4.87	-0.59048	0.92552	-1.39474
4.88	0.0636	-0.32215	0.06631	4.88	-0.5906	0.93052	-1.39262
4.89	0.02007	-0.32136	0.06631	4.89	-0.58774	0.93552	-1.3905
4.9	-0.03062	-0.32058	0.06631	4.9	-0.58784	0.94052	-1.38839
4.91	-0.00497	-0.31979	0.06631	4.91	-0.58603	0.94552	-1.38628
4.92	0.05155	-0.31901	0.06631	4.92	-0.59132	0.95052	-1.38418
4.93	0.04666	-0.31823	0.06631	4.93	-0.58424	0.95552	-1.38208
4.94	0.04359	-0.31744	0.06631	4.94	-0.57542	0.96052	-1.37999
4.95	0.13049	-0.31666	0.06631	4.95	-0.56928	0.96552	-1.3779
4.96	0.23401	-0.31587	0.06631	4.96	-0.57073	0.97052	-1.37581
4.97	0.24091	-0.31509	0.06631	4.97	-0.5687	0.97552	-1.37373
4.98	0.17993	-0.31431	0.06631	4.98	-0.56268	0.98052	-1.37166
4.99	0.16848	-0.31352	0.06631	4.99	-0.56315	0.98552	-1.36959
5	0.14282	-0.31274	0.06631	5	-0.56474	0.99052	-1.36752
5.01	0.04397	-0.31195	0.06631	5.01	-0.57261	0.99552	-1.36546
5.02	0.00995	-0.31117	0.06631	5.02	-0.57771	1.00052	-1.3634
5.03	0.02054	-0.31038	0.06631	5.03	-0.58158	1.00552	-1.36135
5.04	0.0276	-0.3096	0.06631	5.04	-0.57517	1.01052	-1.3593
5.05	0.06768	-0.30882	0.06631	5.05	-0.56393	1.01552	-1.35725
5.06	0.1102	-0.30803	0.06631	5.06	-0.5619	1.02052	-1.35521
5.07	0.0791	-0.30725	0.06631	5.07	-0.56359	1.02552	-1.35318
5.08	0.13461	-0.30646	0.06631	5.08	-0.56302	1.03052	-1.35115
5.09	0.1809	-0.30568	0.06631	5.09	-0.56433	1.03552	-1.34912
5.1	0.17021	-0.3049	0.06631	5.1	-0.5681	1.04052	-1.3471
5.11	0.12033	-0.30411	0.06631	5.11	-0.56468	1.04552	-1.34508
5.12	0.11147	-0.30333	0.06631	5.12	-0.56163	1.05052	-1.34307
5.13	0.07663	-0.30254	0.06631	5.13	-0.55684	1.05552	-1.34106
5.14	0.02771	-0.30176	0.06631	5.14	-0.55245	1.06052	-1.33906
5.15	0.07465	-0.30098	0.06631	5.15	-0.55296	1.06552	-1.33706
5.16	0.20684	-0.30019	0.06631	5.16	-0.56042	1.07052	-1.33506
5.17	0.2089	-0.29941	0.06631	5.17	-0.55866	1.07552	-1.33307
5.18	0.1245	-0.29862	0.06631	5.18	-0.5597	1.08052	-1.33109
5.19	0.07135	-0.29784	0.06631	5.19	-0.5557	1.08552	-1.32911
5.2	0.1706	-0.29706	0.06631	5.2	-0.54902	1.09052	-1.32713
5.21	0.22254	-0.29627	0.06631	5.21	-0.54436	1.09552	-1.32515
5.22	0.11145	-0.29549	0.06631	5.22	-0.54462	1.10052	-1.32319
5.23	0.05437	-0.2947	0.06631	5.23	-0.54766	1.10552	-1.32122
5.24	0.09015	-0.29392	0.06631	5.24	-0.54787	1.11052	-1.31926
5.25	0.14291	-0.29314	0.06631	5.25	-0.54325	1.11552	-1.3173
5.26	0.11937	-0.29235	0.06631	5.26	-0.54606	1.12052	-1.31535
5.27	0.0144	-0.29157	0.06631	5.27	-0.54506	1.12552	-1.3134
5.28	-0.01974	-0.29078	0.06631	5.28	-0.54096	1.13052	-1.31146
5.29	-0.0224	-0.29	0.06631	5.29	-0.53661	1.13552	-1.30952
5.3	0.04933	-0.28922	0.06631	5.3	-0.53423	1.14052	-1.30759
5.31	0.09845	-0.28843	0.06631	5.31	-0.53371	1.14552	-1.30566
5.32	0.15766	-0.28765	0.06631	5.32	-0.54109	1.15052	-1.30373
5.33	0.14174	-0.28686	0.06631	5.33	-0.55243	1.15552	-1.30181
5.34	0.09603	-0.28608	0.06631	5.34	-0.55518	1.16052	-1.29989
5.35	0.00547	-0.2853	0.06631	5.35	-0.55279	1.16552	-1.29798
5.36	-0.03252	-0.28451	0.06631	5.36	-0.54288	1.17052	-1.29607
5.37	0.03528	-0.28373	0.06631	5.37	-0.53141	1.17552	-1.29416
5.38	0.08268	-0.28294	0.06631	5.38	-0.53039	1.18052	-1.29226
5.39	0.11046	-0.28216	0.06631	5.39	-0.537	1.18552	-1.29036
5.4	0.15842	-0.28137	0.06631	5.4	-0.54334	1.19052	-1.28847
5.41	0.16143	-0.28059	0.06631	5.41	-0.53941	1.19552	-1.28658
5.42	0.08524	-0.27981	0.06631	5.42	-0.53731	1.20052	-1.2847
5.43	0.01211	-0.27902	0.06631	5.43	-0.53151	1.20552	-1.28282
5.44	-0.03477	-0.27824	0.06631	5.44	-0.52628	1.21052	-1.28094
5.45	-0.08987	-0.27745	0.06631	5.45	-0.51836	1.21552	-1.27907
5.46	-0.06078	-0.27667	0.06631	5.46	-0.51686	1.22052	-1.2772
5.47	0.03563	-0.27589	0.06631	5.47	-0.51607	1.22552	-1.27534
5.48	0.14731	-0.2751	0.06631	5.48	-0.51808	1.23052	-1.27347
5.49	0.1495	-0.27432	0.06631	5.49	-0.52303	1.23552	-1.27162
5.5	0.10233	-0.27353	0.06631	5.5	-0.52987	1.24052	-1.26977
5.51	0.10291	-0.27275	0.06631	5.51	-0.53404	1.24552	-1.26792
5.52	0.11098	-0.27197	0.06631	5.52	-0.53626	1.25052	-1.26608
5.53	0.17486	-0.27118	0.06631	5.53	-0.53574	1.25552	-1.26424
5.54	0.17316	-0.2704	0.06631	5.54	-0.53648	1.26052	-1.2624
5.55	0.12572	-0.26961	0.06631	5.55	-0.53656	1.26552	-1.26057
5.56	0.11474	-0.26883	0.06631	5.56	-0.52682	1.27052	-1.25874
5.57	0.14893	-0.26804	0.06631	5.57	-0.51504	1.27552	-1.25691
5.58	0.14162	-0.26726	0.06631	5.58	-0.5078	1.28052	-1.25509
5.59	0.1481	-0.26648	0.06631	5.59	-0.50933	1.28552	-1.25328
5.6	0.17549	-0.26569	0.06631	5.6	-0.51617	1.29052	-1.25147
5.61	0.15897	-0.26491	0.06631	5.61	-0.51895	1.29552	-1.24966
5.62	0.08291	-0.26412	0.06631	5.62	-0.51971	1.30052	-1.24785
5.63	0.01378	-0.26334	0.06631	5.63	-0.51517	1.30552	-1.24605
5.64	-0.04075	-0.26256	0.06631	5.64	-0.5168	1.31052	-1.24426
5.65	-0.05441	-0.26177	0.06631	5.65	-0.52478	1.31552	-1.24246
5.66	0.02232	-0.26099	0.06631	5.66	-0.52961	1.32052	-1.24068
5.67	0.09271	-0.2602	0.06631	5.67	-0.52431	1.32552	-1.23889
5.68	0.09777	-0.25942	0.06631	5.68	-0.52289	1.33052	-1.23711
5.69	0.10696	-0.25864	0.06631	5.69	-0.52367	1.33552	-1.23533
5.7	0.09814	-0.25785	0.06631	5.7	-0.52514	1.34052	-1.23356
5.71	0.09079	-0.25707	0.06631	5.71	-0.5189	1.34552	-1.23179
5.72	0.15215	-0.25628	0.06631	5.72	-0.51381	1.35052	-1.23002
5.73	0.22244	-0.2555	0.06631	5.73	-0.51093	1.35552	-1.22826
5.74	0.19723	-0.25472	0.06631	5.74	-0.51178	1.36052	-1.2265
5.75	0.10141	-0.25393	0.06631	5.75	-0.51633	1.36552	-1.22475
5.76	0.08297	-0.25315	0.06631	5.76	-0.52067	1.37052	-1.223
5.77	0.19415	-0.25236	0.06631	5.77	-0.52134	1.37552	-1.22125
5.78	0.28898	-0.25158	0.06631	5.78	-0.51082	1.38052	-1.21951
5.79	0.23797	-0.25079	0.06631	5.79	-0.50573	1.38552	-1.21777
5.8	0.14079	-0.25001	0.06631	5.8	-0.51461	1.39052	-1.21603
5.81	0.0502	-0.24923	0.06631	5.81	-0.51751	1.39552	-1.2143
5.82	-0.01666	-0.24844	0.06631	5.82	-0.52218	1.40053	-1.21258
5.83	0.03619	-0.24766	0.06631	5.83	-0.51832	1.40553	-1.21085
5.84	0.20106	-0.24688	0.06631	5.84	-0.51069	1.41053	-1.20913
5.85	0.31857	-0.24609	0.06631	5.85	-0.50316	1.41553	-1.20741
5.86	0.28813	-0.24531	0.06631	5.86	-0.50161	1.42053	-1.2057
5.87	0.14333	-0.24452	0.06631	5.87	-0.5005	1.42553	-1.20399
5.88	-0.00289	-0.24374	0.06631	5.88	-0.50332	1.43053	-1.20229
5.89	-0.1252	-0.24295	0.06631	5.89	-0.50673	1.43553	-1.20059
5.9	-0.15638	-0.24217	0.06631	5.9	-0.50917	1.44053	-1.19889
5.91	-0.13393	-0.24139	0.06631	5.91	-0.50786	1.44553	-1.19719
5.92	-0.07546	-0.2406	0.06631	5.92	-0.49746	1.45053	-1.1955
5.93	-0.07514	-0.23982	0.06631	5.93	-0.48424	1.45553	-1.19381
5.94	-0.08358	-0.23903	0.06631	5.94	-0.48521	1.46053	-1.19213
5.95	-0.05012	-0.23825	0.06631	5.95	-0.4984	1.46553	-1.19045
5.96	0.02485	-0.23747	0.06631	5.96	-0.51331	1.47053	-1.18877
5.97	0.06717	-0.23668	0.06631	5.97	-0.515	1.47553	-1.1871
5.98	0.19095	-0.2359	0.06631	5.98	-0.51005	1.48053	-1.18543
5.99	0.31859	-0.23511	0.06631	5.99	-0.4993	1.48553	-1.18377
6	0.2903	-0.23433	0.06631	6	-0.49005	1.49053	-1.18211
6.01	0.24073	-0.23355	0.06631	6.01	-0.47905	1.49553	-1.18045
6.02	0.21622	-0.23276	0.06631	6.02	-0.47562	1.50053	-1.17879
6.03	0.16025	-0.23198	0.06631	6.03	-0.47629	1.50553	-1.17714
6.04	0.03882	-0.23119	0.06631	6.04	-0.47901	1.51053	-1.17549
6.05	-0.05377	-0.23041	0.06631	6.05	-0.48332	1.51553	-1.17385
6.06	0.01191	-0.22963	0.06631	6.06	-0.48764	1.52053	-1.17221
6.07	0.03473	-0.22884	0.06631	6.07	-0.49494	1.52553	-1.17057
6.08	0.05234	-0.22806	0.06631	6.08	-0.49805	1.53053	-1.16894
6.09	0.04272	-0.22727	0.06631	6.09	-0.49124	1.53553	-1.16731
6.1	0.07431	-0.22649	0.06631	6.1	-0.48296	1.54053	-1.16568
6.11	0.13542	-0.2257	0.06631	6.11	-0.48046	1.54553	-1.16406
6.12	0.1274	-0.22492	0.06631	6.12	-0.48581	1.55053	-1.16244
6.13	0.09801	-0.22414	0.06631	6.13	-0.49253	1.55553	-1.16082
6.14	0.23746	-0.22335	0.06631	6.14	-0.49573	1.56053	-1.15921
6.15	0.29228	-0.22257	0.06631	6.15	-0.48935	1.56553	-1.1576
6.16	0.2061	-0.22178	0.06631	6.16	-0.47974	1.57053	-1.15599
6.17	0.05674	-0.221	0.06631	6.17	-0.46458	1.57553	-1.15439
6.18	-0.00162	-0.22022	0.06631	6.18	-0.46184	1.58053	-1.15279
6.19	-0.03566	-0.21943	0.06631	6.19	-0.4686	1.58553	-1.1512
6.2	0.02807	-0.21865	0.06631	6.2	-0.48751	1.59053	-1.1496
6.21	0.0972	-0.21786	0.06631	6.21	-0.49759	1.59553	-1.14801
6.22	0.10689	-0.21708	0.06631	6.22	-0.49331	1.60053	-1.14643
6.23	0.04185	-0.2163	0.06631	6.23	-0.47674	1.60553	-1.14485
6.24	0.0398	-0.21551	0.06631	6.24	-0.46828	1.61053	-1.14327
6.25	0.05308	-0.21473	0.06631	6.25	-0.46755	1.61553	-1.14169
6.26	0.09042	-0.21394	0.06631	6.26	-0.47435	1.62053	-1.14012
6.27	0.15061	-0.21316	0.06631	6.27	-0.47926	1.62553	-1.13855
6.28	0.14507	-0.21237	0.06631	6.28	-0.47902	1.63053	-1.13699
6.29	0.07831	-0.21159	0.06631	6.29	-0.47303	1.63553	-1.13543
6.3	0.03994	-0.21081	0.06631	6.3	-0.47269	1.64053	-1.13387
6.31	0.07445	-0.21002	0.06631	6.31	-0.47291	1.64553	-1.13231
6.32	0.12918	-0.20924	0.06631	6.32	-0.47756	1.65053	-1.13076
6.33	0.08415	-0.20846	0.06631	6.33	-0.48106	1.65553	-1.12921
6.34	0.03317	-0.20767	0.06631	6.34	-0.48426	1.66053	-1.12767
6.35	0.05956	-0.20689	0.06631	6.35	-0.48358	1.66553	-1.12612
6.36	0.06005	-0.2061	0.06631	6.36	-0.47975	1.67053	-1.12458
6.37	0.01745	-0.20532	0.06631	6.37	-0.48171	1.67553	-1.12305
6.38	-0.00201	-0.20453	0.06631	6.38	-0.47822	1.68053	-1.12152
6.39	-0.04016	-0.20375	0.06631	6.39	-0.46898	1.68553	-1.11999
6.4	-0.04583	-0.20297	0.06631	6.4	-0.46508	1.69053	-1.11846
6.41	0.0421	-0.20218	0.06631	6.41	-0.45828	1.69553	-1.11694
6.42	0.21037	-0.2014	0.06631	6.42	-0.45952	1.70053	-1.11542
6.43	0.24473	-0.20061	0.06631	6.43	-0.45803	1.70553	-1.1139
6.44	0.13572	-0.19983	0.06631	6.44	-0.46158	1.71053	-1.11239
6.45	0.00858	-0.19905	0.06631	6.45	-0.46341	1.71553	-1.11088
6.46	-0.00212	-0.19826	0.06631	6.46	-0.46545	1.72053	-1.10938
6.47	0.10588	-0.19748	0.06631	6.47	-0.4688	1.72553	-1.10787
6.48	0.1941	-0.19669	0.06631	6.48	-0.47116	1.73053	-1.10637
6.49	0.21586	-0.19591	0.06631	6.49	-0.46364	1.73553	-1.10488
6.5	0.24304	-0.19513	0.06631	6.5	-0.45439	1.74053	-1.10338
6.51	0.21175	-0.19434	0.06631	6.51	-0.44787	1.74553	-1.10189
6.52	0.19741	-0.19356	0.06631	6.52	-0.45164	1.75053	-1.1004
6.53	0.14385	-0.19277	0.06631	6.53	-0.45964	1.75553	-1.09892
6.54	0.06197	-0.19199	0.06631	6.54	-0.4624	1.76053	-1.09744
6.55	-0.02558	-0.1912	0.06631	6.55	-0.45892	1.76553	-1.09596
6.56	-0.02423	-0.19042	0.06631	6.56	-0.45319	1.77053	-1.09449
6.57	0.02618	-0.18964	0.06631	6.57	-0.45137	1.77553	-1.09301
6.58	0.05595	-0.18885	0.06631	6.58	-0.45305	1.78053	-1.09155
6.59	0.01499	-0.18807	0.06631	6.59	-0.45376	1.78553	-1.09008
6.6	0.03907	-0.18728	0.06631	6.6	-0.45254	1.79053	-1.08862
6.61	0.08572	-0.1865	0.06631	6.61	-0.4525	1.79553	-1.08716
6.62	0.06589	-0.18572	0.06631	6.62	-0.45641	1.80053	-1.0857
6.63	0.08301	-0.18493	0.06631	6.63	-0.46351	1.80553	-1.08425
6.64	0.14756	-0.18415	0.06631	6.64	-0.46798	1.81053	-1.0828
6.65	0.16408	-0.18336	0.06631	6.65	-0.46124	1.81553	-1.08135
6.66	0.14847	-0.18258	0.06631	6.66	-0.45455	1.82053	-1.07991
6.67	0.19336	-0.1818	0.06631	6.67	-0.45295	1.82553	-1.07847
6.68	0.15146	-0.18101	0.06631	6.68	-0.45078	1.83053	-1.07703
6.69	0.08993	-0.18023	0.06631	6.69	-0.44531	1.83553	-1.0756
6.7	0.1739	-0.17944	0.06631	6.7	-0.4503	1.84053	-1.07416
6.71	0.17068	-0.17866	0.06631	6.71	-0.4551	1.84553	-1.07274
6.72	0.10194	-0.17788	0.06631	6.72	-0.45678	1.85053	-1.07131
6.73	0.07135	-0.17709	0.06631	6.73	-0.45917	1.85553	-1.06989
6.74	0.03283	-0.17631	0.06631	6.74	-0.4613	1.86053	-1.06847
6.75	0.05265	-0.17552	0.06631	6.75	-0.45142	1.86553	-1.06705
6.76	0.195	-0.17474	0.06631	6.76	-0.43497	1.87053	-1.06564
6.77	0.22342	-0.17396	0.06631	6.77	-0.42649	1.87553	-1.06422
6.78	0.12058	-0.17317	0.06631	6.78	-0.42226	1.88053	-1.06282
6.79	0.06028	-0.17239	0.06631	6.79	-0.4236	1.88553	-1.06141
6.8	0.00311	-0.1716	0.06631	6.8	-0.42866	1.89053	-1.06001
6.81	-0.04795	-0.17082	0.06631	6.81	-0.43945	1.89553	-1.05861
6.82	-0.0049	-0.17004	0.06631	6.82	-0.45611	1.90053	-1.05722
6.83	0.0012	-0.16925	0.06631	6.83	-0.4629	1.90553	-1.05582
6.84	0.07197	-0.16847	0.06631	6.84	-0.45924	1.91053	-1.05443
6.85	0.12408	-0.16768	0.06631	6.85	-0.44527	1.91553	-1.05305
6.86	0.11661	-0.1669	0.06631	6.86	-0.43339	1.92053	-1.05166
6.87	0.04956	-0.16612	0.06631	6.87	-0.42237	1.92553	-1.05028
6.88	0.01332	-0.16533	0.06631	6.88	-0.42069	1.93053	-1.0489
6.89	0.0439	-0.16455	0.06631	6.89	-0.42818	1.93553	-1.04752
6.9	0.08059	-0.16376	0.06631	6.9	-0.43917	1.94053	-1.04615
6.91	0.09761	-0.16298	0.06631	6.91	-0.44671	1.94553	-1.04478
6.92	0.12701	-0.16219	0.06631	6.92	-0.45192	1.95053	-1.04341
6.93	0.16807	-0.16141	0.06631	6.93	-0.45107	1.95553	-1.04205
6.94	0.15924	-0.16063	0.06631	6.94	-0.44769	1.96053	-1.04069
6.95	0.1294	-0.15984	0.06631	6.95	-0.45086	1.96553	-1.03933
6.96	0.16605	-0.15906	0.06631	6.96	-0.45181	1.97053	-1.03798
6.97	0.18505	-0.15827	0.06631	6.97	-0.44643	1.97553	-1.03662
6.98	0.19243	-0.15749	0.06631	6.98	-0.43657	1.98053	-1.03527
6.99	0.11267	-0.15671	0.06631	6.99	-0.42636	1.98553	-1.03393
7	0.09112	-0.15592	0.06631	7	-0.42729	1.99053	-1.03258
7.01	0.04601	-0.15514	0.06631	7.01	-0.42881	1.99553	-1.03124
7.02	0.05112	-0.15435	0.06631	7.02	-0.44022	2.00054	-1.0299
7.03	0.08476	-0.15357	0.06631	7.03	-0.44893	2.00554	-1.02857
7.04	0.1291	-0.15279	0.06631	7.04	-0.44745	2.01054	-1.02723
7.05	0.10226	-0.152	0.06631	7.05	-0.43704	2.01554	-1.0259
7.06	0.05941	-0.15122	0.06631	7.06	-0.43044	2.02054	-1.02457
7.07	-0.02888	-0.15043	0.06631	7.07	-0.41334	2.02554	-1.02325
7.08	-0.03966	-0.14965	0.06631	7.08	-0.39895	2.03054	-1.02193
7.09	-0.00887	-0.14887	0.06631	7.09	-0.39165	2.03554	-1.02061
7.1	0.03178	-0.14808	0.06631	7.1	-0.40375	2.04054	-1.01929
7.11	0.000943641	-0.1473	0.06631	7.11	-0.41308	2.04554	-1.01798
7.12	0.09743	-0.14651	0.06631	7.12	-0.42495	2.05054	-1.01667
7.13	0.15649	-0.14573	0.06631	7.13	-0.42941	2.05554	-1.01536
7.14	0.07157	-0.14494	0.06631	7.14	-0.43448	2.06054	-1.01405
7.15	0.04432	-0.14416	0.06631	7.15	-0.42851	2.06554	-1.01275
7.16	0.04904	-0.14338	0.06631	7.16	-0.42106	2.07054	-1.01145
7.17	0.09078	-0.14259	0.06631	7.17	-0.41271	2.07554	-1.01015
7.18	0.10709	-0.14181	0.06631	7.18	-0.41265	2.08054	-1.00886
7.19	0.16854	-0.14102	0.06631	7.19	-0.40891	2.08554	-1.00756
7.2	0.16797	-0.14024	0.06631	7.2	-0.4062	2.09054	-1.00627
7.21	0.14225	-0.13946	0.06631	7.21	-0.40466	2.09554	-1.00499
7.22	0.09705	-0.13867	0.06631	7.22	-0.40447	2.10054	-1.0037
7.23	0.03851	-0.13789	0.06631	7.23	-0.41425	2.10554	-1.00242
7.24	-0.05519	-0.1371	0.06631	7.24	-0.41759	2.11054	-1.00114
7.25	-0.12364	-0.13632	0.06631	7.25	-0.41063	2.11554	-0.99987
7.26	-0.03142	-0.13554	0.06631	7.26	-0.40429	2.12054	-0.99859
7.27	0.10467	-0.13475	0.06631	7.27	-0.39949	2.12554	-0.99732
7.28	0.17676	-0.13397	0.06631	7.28	-0.399	2.13054	-0.99605
7.29	0.17849	-0.13318	0.06631	7.29	-0.4019	2.13554	-0.99479
7.3	0.15544	-0.1324	0.06631	7.3	-0.40934	2.14054	-0.99352
7.31	0.14508	-0.13161	0.06631	7.31	-0.41781	2.14554	-0.99226
7.32	0.16269	-0.13083	0.06631	7.32	-0.42044	2.15054	-0.99101
7.33	0.18625	-0.13005	0.06631	7.33	-0.41537	2.15554	-0.98975
7.34	0.20959	-0.12926	0.06631	7.34	-0.40434	2.16054	-0.9885
7.35	0.27025	-0.12848	0.06631	7.35	-0.39844	2.16554	-0.98725
7.36	0.28036	-0.1277	0.06631	7.36	-0.4092	2.17054	-0.986
7.37	0.17657	-0.12691	0.06631	7.37	-0.42412	2.17554	-0.98476
7.38	0.09186	-0.12613	0.06631	7.38	-0.43409	2.18054	-0.98351
7.39	0.00193	-0.12534	0.06631	7.39	-0.43533	2.18554	-0.98227
7.4	0.01129	-0.12456	0.06631	7.4	-0.42317	2.19054	-0.98104
7.41	0.02549	-0.12377	0.06631	7.41	-0.40595	2.19554	-0.9798
7.42	0.04967	-0.12299	0.06631	7.42	-0.39734	2.20054	-0.97857
7.43	0.06574	-0.12221	0.06631	7.43	-0.3923	2.20554	-0.97734
7.44	0.13059	-0.12142	0.06631	7.44	-0.40012	2.21054	-0.97611
7.45	0.20048	-0.12064	0.06631	7.45	-0.40137	2.21554	-0.97489
7.46	0.24377	-0.11985	0.06631	7.46	-0.3973	2.22054	-0.97367
7.47	0.18685	-0.11907	0.06631	7.47	-0.39228	2.22554	-0.97245
7.48	0.13479	-0.11829	0.06631	7.48	-0.39225	2.23054	-0.97123
7.49	0.05979	-0.1175	0.06631	7.49	-0.39809	2.23554	-0.97001
7.5	-0.01472	-0.11672	0.06631	7.5	-0.4056	2.24054	-0.9688
7.51	0.0303	-0.11593	0.06631	7.51	-0.4101	2.24554	-0.96759
7.52	0.10964	-0.11515	0.06631	7.52	-0.4077	2.25054	-0.96639
7.53	0.15008	-0.11437	0.06631	7.53	-0.40182	2.25554	-0.96518
7.54	0.11952	-0.11358	0.06631	7.54	-0.39649	2.26054	-0.96398
7.55	0.07045	-0.1128	0.06631	7.55	-0.39475	2.26554	-0.96278
7.56	0.06065	-0.11201	0.06631	7.56	-0.3964	2.27054	-0.96158
7.57	-0.00344	-0.11123	0.06631	7.57	-0.39851	2.27554	-0.96039
7.58	-0.05486	-0.11044	0.06631	7.58	-0.40373	2.28054	-0.9592
7.59	-0.06267	-0.10966	0.06631	7.59	-0.39969	2.28554	-0.95801
7.6	0.00212	-0.10888	0.06631	7.6	-0.39768	2.29054	-0.95682
7.61	0.05944	-0.10809	0.06631	7.61	-0.39388	2.29554	-0.95563
7.62	0.07488	-0.10731	0.06631	7.62	-0.39615	2.30054	-0.95445
7.63	0.06824	-0.10652	0.06631	7.63	-0.39606	2.30554	-0.95327
7.64	0.03268	-0.10574	0.06631	7.64	-0.39648	2.31054	-0.95209
7.65	-0.03575	-0.10496	0.06631	7.65	-0.39916	2.31554	-0.95092
7.66	-0.09185	-0.10417	0.06631	7.66	-0.41331	2.32054	-0.94975
7.67	-0.05713	-0.10339	0.06631	7.67	-0.41569	2.32554	-0.94857
7.68	0.08976	-0.1026	0.06631	7.68	-0.40652	2.33054	-0.94741
7.69	0.18943	-0.10182	0.06631	7.69	-0.39755	2.33554	-0.94624
7.7	0.14492	-0.10104	0.06631	7.7	-0.39241	2.34054	-0.94508
7.71	0.1197	-0.10025	0.06631	7.71	-0.38728	2.34554	-0.94392
7.72	0.17472	-0.09947	0.06631	7.72	-0.38881	2.35054	-0.94276
7.73	0.1895	-0.09868	0.06631	7.73	-0.39075	2.35554	-0.9416
7.74	0.10271	-0.0979	0.06631	7.74	-0.39237	2.36054	-0.94045
7.75	0.04668	-0.09712	0.06631	7.75	-0.38717	2.36554	-0.9393
7.76	0.11668	-0.09633	0.06631	7.76	-0.39198	2.37054	-0.93815
7.77	0.12484	-0.09555	0.06631	7.77	-0.39577	2.37554	-0.937
7.78	0.11677	-0.09476	0.06631	7.78	-0.40119	2.38054	-0.93586
7.79	0.08202	-0.09398	0.06631	7.79	-0.40476	2.38554	-0.93471
7.8	0.11345	-0.0932	0.06631	7.8	-0.40794	2.39054	-0.93357
7.81	0.11551	-0.09241	0.06631	7.81	-0.40122	2.39554	-0.93244
7.82	0.14961	-0.09163	0.06631	7.82	-0.38521	2.40054	-0.9313
7.83	0.16965	-0.09084	0.06631	7.83	-0.37488	2.40554	-0.93017
7.84	0.17189	-0.09006	0.06631	7.84	-0.37095	2.41054	-0.92904
7.85	0.15208	-0.08927	0.06631	7.85	-0.36857	2.41554	-0.92791
7.86	0.13801	-0.08849	0.06631	7.86	-0.37282	2.42054	-0.92678
7.87	0.10509	-0.08771	0.06631	7.87	-0.38025	2.42554	-0.92566
7.88	0.10759	-0.08692	0.06631	7.88	-0.38013	2.43054	-0.92454
7.89	0.09234	-0.08614	0.06631	7.89	-0.37708	2.43554	-0.92342
7.9	0.0616	-0.08535	0.06631	7.9	-0.37456	2.44054	-0.9223
7.91	0.00287	-0.08457	0.06631	7.91	-0.37396	2.44554	-0.92119
7.92	0.06486	-0.08379	0.06631	7.92	-0.37721	2.45054	-0.92008
7.93	0.09056	-0.083	0.06631	7.93	-0.37731	2.45554	-0.91896
7.94	0.06724	-0.08222	0.06631	7.94	-0.37929	2.46054	-0.91786
7.95	0.07279	-0.08143	0.06631	7.95	-0.37576	2.46554	-0.91675
7.96	0.06637	-0.08065	0.06631	7.96	-0.3751	2.47054	-0.91565
7.97	0.07185	-0.07987	0.06631	7.97	-0.37361	2.47554	-0.91455
7.98	0.12526	-0.07908	0.06631	7.98	-0.38406	2.48054	-0.91345
7.99	0.14774	-0.0783	0.06631	7.99	-0.39497	2.48554	-0.91235
8	0.11315	-0.07751	0.06631	8	-0.39178	2.49054	-0.91126
8.01	0.09139	-0.07673	0.06631	8.01	-0.38486	2.49554	-0.91016
8.02	0.13551	-0.07595	0.06631	8.02	-0.38306	2.50054	-0.90907
8.03	0.22364	-0.07516	0.06631	8.03	-0.37847	2.50554	-0.90798
8.04	0.24587	-0.07438	0.06631	8.04	-0.37586	2.51054	-0.9069
8.05	0.20167	-0.07359	0.06631	8.05	-0.37711	2.51554	-0.90582
8.06	0.13411	-0.07281	0.06631	8.06	-0.38017	2.52054	-0.90473
8.07	0.04643	-0.07203	0.06631	8.07	-0.37572	2.52554	-0.90366
8.08	0.00403	-0.07124	0.06631	8.08	-0.36946	2.53054	-0.90258
8.09	0.01245	-0.07046	0.06631	8.09	-0.3651	2.53554	-0.9015
8.1	0.07237	-0.06967	0.06631	8.1	-0.36819	2.54054	-0.90043
8.11	0.13048	-0.06889	0.06631	8.11	-0.37062	2.54554	-0.89936
8.12	0.20587	-0.0681	0.06631	8.12	-0.37257	2.55054	-0.89829
8.13	0.18642	-0.06732	0.06631	8.13	-0.37744	2.55554	-0.89723
8.14	0.12786	-0.06654	0.06631	8.14	-0.38741	2.56054	-0.89616
8.15	0.06179	-0.06575	0.06631	8.15	-0.38907	2.56554	-0.8951
8.16	0.03961	-0.06497	0.06631	8.16	-0.38609	2.57054	-0.89404
8.17	0.02506	-0.06418	0.06631	8.17	-0.37736	2.57554	-0.89298
8.18	0.01682	-0.0634	0.06631	8.18	-0.37398	2.58054	-0.89193
8.19	0.06013	-0.06262	0.06631	8.19	-0.37299	2.58554	-0.89087
8.2	0.12297	-0.06183	0.06631	8.2	-0.37657	2.59054	-0.88982
8.21	0.14996	-0.06105	0.06631	8.21	-0.37789	2.59554	-0.88877
8.22	0.2453	-0.06026	0.0663	8.22	-0.37489	2.60055	-0.88773
8.23	0.24994	-0.05948	0.0663	8.23	-0.36966	2.60555	-0.88668
8.24	0.17626	-0.0587	0.0663	8.24	-0.36082	2.61055	-0.88564
8.25	0.07427	-0.05791	0.06629	8.25	-0.3531	2.61555	-0.8846
8.26	0.14921	-0.05713	0.06629	8.26	-0.34927	2.62055	-0.88356
8.27	0.20417	-0.05634	0.06628	8.27	-0.3522	2.62555	-0.88252
8.28	0.16899	-0.05556	0.06627	8.28	-0.36273	2.63055	-0.88149
8.29	0.11009	-0.05478	0.06626	8.29	-0.36767	2.63555	-0.88045
8.3	0.02047	-0.05399	0.06625	8.3	-0.3703	2.64055	-0.87942
8.31	-0.06043	-0.05321	0.06623	8.31	-0.37352	2.64555	-0.87839
8.32	0.02955	-0.05242	0.06621	8.32	-0.37111	2.65055	-0.87737
8.33	0.0536	-0.05164	0.06618	8.33	-0.35944	2.65555	-0.87634
8.34	0.08751	-0.05086	0.06615	8.34	-0.35421	2.66055	-0.87532
8.35	0.05377	-0.05007	0.06611	8.35	-0.35234	2.66555	-0.8743
8.36	-0.01321	-0.04929	0.06606	8.36	-0.35414	2.67055	-0.87328
8.37	-0.04638	-0.0485	0.066	8.37	-0.35092	2.67555	-0.87227
8.38	0.00532	-0.04772	0.06593	8.38	-0.35409	2.68055	-0.87125
8.39	0.05933	-0.04693	0.06584	8.39	-0.35291	2.68555	-0.87024
8.4	0.11063	-0.04615	0.06573	8.4	-0.35618	2.69055	-0.86923
8.41	0.0897	-0.04537	0.0656	8.41	-0.35124	2.69555	-0.86822
8.42	0.11206	-0.04458	0.06544	8.42	-0.35523	2.70055	-0.86721
8.43	0.16322	-0.0438	0.06525	8.43	-0.35981	2.70555	-0.86621
8.44	0.16964	-0.04301	0.06502	8.44	-0.3611	2.71055	-0.86521
8.45	0.22648	-0.04223	0.06474	8.45	-0.35951	2.71555	-0.86421
8.46	0.24739	-0.04145	0.06442	8.46	-0.3622	2.72055	-0.86321
8.47	0.14685	-0.04066	0.06403	8.47	-0.35955	2.72555	-0.86221
8.48	0.00608	-0.03988	0.06357	8.48	-0.3585	2.73055	-0.86122
8.49	-0.11434	-0.03909	0.06303	8.49	-0.35359	2.73555	-0.86023
8.5	-0.1767	-0.03831	0.06239	8.5	-0.35511	2.74055	-0.85924
8.51	-0.18993	-0.03753	0.06164	8.51	-0.35437	2.74555	-0.85825
8.52	-0.13289	-0.03674	0.06076	8.52	-0.3581	2.75055	-0.85726
8.53	0.06452	-0.03596	0.05974	8.53	-0.36268	2.75555	-0.85628
8.54	0.21329	-0.03517	0.05855	8.54	-0.37273	2.76055	-0.8553
8.55	0.30147	-0.03439	0.05717	8.55	-0.37941	2.76555	-0.85432
8.56	0.32075	-0.03361	0.05558	8.56	-0.37936	2.77055	-0.85334
8.57	0.25161	-0.03282	0.05375	8.57	-0.36389	2.77555	-0.85236
8.58	0.16553	-0.03204	0.05165	8.58	-0.35189	2.78055	-0.85139
8.59	0.13941	-0.03125	0.04924	8.59	-0.3466	2.78555	-0.85041
8.6	0.1422	-0.03047	0.04649	8.6	-0.35149	2.79055	-0.84944
8.61	0.12236	-0.02969	0.04337	8.61	-0.35417	2.79555	-0.84847
8.62	0.13678	-0.0289	0.03982	8.62	-0.35961	2.80055	-0.8475
8.63	0.09885	-0.02812	0.03581	8.63	-0.35797	2.80555	-0.84654
8.64	0.07097	-0.02733	0.0313	8.64	-0.35342	2.81055	-0.84558
8.65	0.04781	-0.02655	0.02622	8.65	-0.3343	2.81555	-0.84462
8.66	0.0839	-0.02576	0.02054	8.66	-0.32548	2.82055	-0.84366
8.67	0.14878	-0.02498	0.01419	8.67	-0.32846	2.82555	-0.8427
8.68	0.21924	-0.0242	0.00712	8.68	-0.3372	2.83055	-0.84174
8.69	0.19799	-0.02341	-0.000719071	8.69	-0.34525	2.83555	-0.84079
8.7	0.16603	-0.02263	-0.00939	8.7	-0.34916	2.84055	-0.83984
8.71	0.07531	-0.02184	-0.01896	8.71	-0.35147	2.84555	-0.83889
8.72	0.04224	-0.02106	-0.02948	8.72	-0.35134	2.85055	-0.83794
8.73	0.03162	-0.02028	-0.04101	8.73	-0.34939	2.85555	-0.83699
8.74	0.03193	-0.01949	-0.0536	8.74	-0.35231	2.86055	-0.83605
8.75	-0.03029	-0.01871	-0.06732	8.75	-0.35081	2.86555	-0.8351
8.76	-0.02823	-0.01792	-0.08221	8.76	-0.35059	2.87055	-0.83416
8.77	0.01172	-0.01714	-0.09834	8.77	-0.34624	2.87555	-0.83323
8.78	0.02077	-0.01636	-0.11573	8.78	-0.34161	2.88055	-0.83229
8.79	0.05951	-0.01557	-0.13444	8.79	-0.34499	2.88555	-0.83135
8.8	0.1504	-0.01479	-0.1545	8.8	-0.34941	2.89055	-0.83042
8.81	0.21058	-0.014	-0.17595	8.81	-0.35513	2.89555	-0.82949
8.82	0.15868	-0.01322	-0.1988	8.82	-0.35746	2.90055	-0.82856
8.83	0.11293	-0.01244	-0.22307	8.83	-0.3542	2.90555	-0.82763
8.84	0.1147	-0.01165	-0.24877	8.84	-0.35252	2.91055	-0.8267
8.85	0.06811	-0.01087	-0.2759	8.85	-0.35663	2.91555	-0.82578
8.86	0.03009	-0.01008	-0.30444	8.86	-0.35865	2.92055	-0.82486
8.87	0.06953	-0.0093	-0.33437	8.87	-0.35027	2.92555	-0.82394
8.88	0.06407	-0.00851	-0.36566	8.88	-0.34451	2.93055	-0.82302
8.89	-0.02267	-0.00773	-0.39828	8.89	-0.33438	2.93555	-0.8221
8.9	-0.03472	-0.00695	-0.43216	8.9	-0.32972	2.94055	-0.82119
8.91	0.04621	-0.00616	-0.46725	8.91	-0.32533	2.94555	-0.82027
8.92	0.08027	-0.00538	-0.50346	8.92	-0.32858	2.95055	-0.81936
8.93	0.08293	-0.00459	-0.54072	8.93	-0.33671	2.95555	-0.81845
8.94	0.08016	-0.00381	-0.57893	8.94	-0.35121	2.96055	-0.81754
8.95	0.0563	-0.00303	-0.61798	8.95	-0.35328	2.96555	-0.81663
8.96	0.07909	-0.00224	-0.65778	8.96	-0.35395	2.97055	-0.81573
8.97	0.07782	-0.00146	-0.69819	8.97	-0.3401	2.97555	-0.81483
8.98	-0.00932	-0.000674067	-0.73909	8.98	-0.33891	2.98055	-0.81393
8.99	-0.10314	0.000110011	-0.78035	8.99	-0.34083	2.98555	-0.81303
9	-0.06878	0.000894089	-0.82183	9	-0.34098	2.99055	-0.81213
9.01	-0.06203	0.00168	-0.8634	9.01	-0.33494	2.99555	-0.81123
9.02	-0.0671	0.00246	-0.9049	9.02	-0.33402	3.00055	-0.81034
9.03	0.03595	0.00325	-0.94621	9.03	-0.33776	3.00555	-0.80945
9.04	0.10932	0.00403	-0.98718	9.04	-0.34348	3.01055	-0.80856
9.05	0.055	0.00481	-1.02767	9.05	-0.33664	3.01555	-0.80767
9.06	0.0341	0.0056	-1.06753	9.06	-0.33206	3.02055	-0.80678
9.07	-0.02587	0.00638	-1.10665	9.07	-0.33168	3.02555	-0.80589
9.08	0.03967	0.00717	-1.14489	9.08	-0.33215	3.03055	-0.80501
9.09	0.15106	0.00795	-1.18214	9.09	-0.33342	3.03555	-0.80413
9.1	0.17706	0.00873	-1.21828	9.1	-0.34536	3.04055	-0.80325
9.11	0.16702	0.00952	-1.2532	9.11	-0.34776	3.04555	-0.80237
9.12	0.14832	0.0103	-1.28682	9.12	-0.34608	3.05055	-0.80149
9.13	0.06666	0.01109	-1.31905	9.13	-0.34124	3.05555	-0.80062
9.14	0.01051	0.01187	-1.34981	9.14	-0.3387	3.06055	-0.79974
9.15	0.0098	0.01266	-1.37905	9.15	-0.33669	3.06555	-0.79887
9.16	0.05087	0.01344	-1.40672	9.16	-0.33504	3.07055	-0.798
9.17	0.10642	0.01422	-1.43276	9.17	-0.33829	3.07555	-0.79713
9.18	0.12395	0.01501	-1.45716	9.18	-0.33725	3.08055	-0.79626
9.19	0.10334	0.01579	-1.47989	9.19	-0.33438	3.08555	-0.7954
9.2	0.18699	0.01658	-1.50095	9.2	-0.33204	3.09055	-0.79454
9.21	0.26227	0.01736	-1.52034	9.21	-0.32371	3.09555	-0.79367
9.22	0.22693	0.01814	-1.53807	9.22	-0.31897	3.10055	-0.79281
9.23	0.16135	0.01893	-1.55417	9.23	-0.31641	3.10555	-0.79195
9.24	0.12686	0.01971	-1.56866	9.24	-0.31836	3.11055	-0.7911
9.25	-0.01356	0.0205	-1.58158	9.25	-0.32175	3.11555	-0.79024
9.26	-0.03705	0.02128	-1.59298	9.26	-0.33162	3.12055	-0.78939
9.27	-0.00657	0.02206	-1.6029	9.27	-0.34217	3.12555	-0.78854
9.28	0.01216	0.02285	-1.61141	9.28	-0.34645	3.13055	-0.78769
9.29	-0.00698	0.02363	-1.61855	9.29	-0.33976	3.13555	-0.78684
9.3	-0.0117	0.02442	-1.62441	9.3	-0.32956	3.14055	-0.78599
9.31	-0.05982	0.0252	-1.62903	9.31	-0.32363	3.14555	-0.78514
9.32	-0.0544	0.02598	-1.6325	9.32	-0.3248	3.15055	-0.7843
9.33	0.07007	0.02677	-1.63488	9.33	-0.33144	3.15555	-0.78346
9.34	0.2612	0.02755	-1.63623	9.34	-0.33493	3.16055	-0.78262
9.35	0.33808	0.02834	-1.63664	9.35	-0.32706	3.16555	-0.78178
9.36	0.3491	0.02912	-1.63616	9.36	-0.33192	3.17055	-0.78094
9.37	0.2942	0.02991	-1.63487	9.37	-0.32948	3.17555	-0.78011
9.38	0.21332	0.03069	-1.63283	9.38	-0.32586	3.18055	-0.77927
9.39	0.09692	0.03147	-1.63011	9.39	-0.32351	3.18555	-0.77844
9.4	0.06956	0.03226	-1.62676	9.4	-0.32008	3.19055	-0.77761
9.41	0.07064	0.03304	-1.62286	9.41	-0.31243	3.19555	-0.77678
9.42	0.05298	0.03383	-1.61844	9.42	-0.30455	3.20056	-0.77595
9.43	-0.01438	0.03461	-1.61357	9.43	-0.30328	3.20556	-0.77512
9.44	-0.06495	0.03539	-1.60829	9.44	-0.31041	3.21056	-0.7743
9.45	-0.04127	0.03618	-1.60265	9.45	-0.31976	3.21556	-0.77347
9.46	0.0985	0.03696	-1.5967	9.46	-0.32845	3.22056	-0.77265
9.47	0.17061	0.03775	-1.59047	9.47	-0.32661	3.22556	-0.77183
9.48	0.1701	0.03853	-1.584	9.48	-0.32575	3.23056	-0.77102
9.49	0.11984	0.03931	-1.57733	9.49	-0.32286	3.23556	-0.7702
9.5	0.07089	0.0401	-1.57048	9.5	-0.32646	3.24056	-0.76938
9.51	0.03729	0.04088	-1.56348	9.51	-0.32017	3.24556	-0.76857
9.52	0.04928	0.04167	-1.55636	9.52	-0.31338	3.25056	-0.76776
9.53	0.06734	0.04245	-1.54914	9.53	-0.31137	3.25556	-0.76695
9.54	0.12415	0.04323	-1.54184	9.54	-0.31774	3.26056	-0.76614
9.55	0.19252	0.04402	-1.53448	9.55	-0.32368	3.26556	-0.76533
9.56	0.20427	0.0448	-1.52708	9.56	-0.31957	3.27056	-0.76452
9.57	0.13246	0.04559	-1.51964	9.57	-0.31275	3.27556	-0.76372
9.58	0.1041	0.04637	-1.51218	9.58	-0.31254	3.28056	-0.76292
9.59	0.16606	0.04715	-1.50472	9.59	-0.30983	3.28556	-0.76211
9.6	0.24055	0.04794	-1.49726	9.6	-0.31396	3.29056	-0.76131
9.61	0.2586	0.04872	-1.48981	9.61	-0.32068	3.29556	-0.76051
9.62	0.22469	0.04951	-1.48238	9.62	-0.32927	3.30056	-0.75972
9.63	0.12783	0.05029	-1.47497	9.63	-0.32981	3.30556	-0.75892
9.64	0.02602	0.05108	-1.46758	9.64	-0.32466	3.31056	-0.75813
9.65	-0.04065	0.05186	-1.46023	9.65	-0.31762	3.31556	-0.75734
9.66	0.0033	0.05264	-1.45292	9.66	-0.30842	3.32056	-0.75654
9.67	0.08756	0.05343	-1.44564	9.67	-0.30379	3.32556	-0.75576
9.68	0.09133	0.05421	-1.43841	9.68	-0.3005	3.33056	-0.75497
9.69	0.07598	0.055	-1.43122	9.69	-0.30031	3.33556	-0.75418
9.7	0.11275	0.05578	-1.42408	9.7	-0.3054	3.34056	-0.7534
9.71	0.12541	0.05656	-1.41698	9.71	-0.30868	3.34556	-0.75261
9.72	0.22062	0.05735	-1.40994	9.72	-0.3172	3.35056	-0.75183
9.73	0.25718	0.05813	-1.40294	9.73	-0.31303	3.35556	-0.75105
9.74	0.17644	0.05892	-1.39599	9.74	-0.30974	3.36056	-0.75027
9.75	-0.00695	0.0597	-1.38909	9.75	-0.30347	3.36556	-0.74949
9.76	-0.09022	0.06048	-1.38223	9.76	-0.30449	3.37056	-0.74872
9.77	-0.0134	0.06127	-1.37543	9.77	-0.31114	3.37556	-0.74794
9.78	0.03844	0.06205	-1.36868	9.78	-0.31787	3.38056	-0.74717
9.79	0.04041	0.06284	-1.36198	9.79	-0.30922	3.38556	-0.7464
9.8	0.04839	0.06362	-1.35534	9.8	-0.30254	3.39056	-0.74562
9.81	-0.01741	0.0644	-1.34874	9.81	-0.29838	3.39556	-0.74486
9.82	-0.10601	0.06519	-1.34219	9.82	-0.30751	3.40056	-0.74409
9.83	-0.09933	0.06597	-1.33568	9.83	-0.31203	3.40556	-0.74332
9.84	-0.02601	0.06676	-1.32923	9.84	-0.3201	3.41056	-0.74256
9.85	-0.05184	0.06754	-1.32283	9.85	-0.31847	3.41556	-0.74179
9.86	-0.01061	0.06832	-1.31648	9.86	-0.31899	3.42056	-0.74103
9.87	0.12309	0.06911	-1.31017	9.87	-0.31633	3.42556	-0.74027
9.88	0.24892	0.06989	-1.30391	9.88	-0.3166	3.43056	-0.73951
9.89	0.23096	0.07068	-1.2977	9.89	-0.31727	3.43556	-0.73876
9.9	0.11222	0.07146	-1.29154	9.9	-0.31902	3.44056	-0.738
9.91	0.08711	0.07225	-1.28542	9.91	-0.31201	3.44556	-0.73724
9.92	0.0908	0.07303	-1.27935	9.92	-0.30553	3.45056	-0.73649
9.93	0.04861	0.07381	-1.27332	9.93	-0.30377	3.45556	-0.73574
9.94	-0.02534	0.0746	-1.26734	9.94	-0.30821	3.46056	-0.73499
9.95	-0.04304	0.07538	-1.26141	9.95	-0.30985	3.46556	-0.73424
9.96	0.03706	0.07617	-1.25552	9.96	-0.31066	3.47056	-0.73349
9.97	0.11783	0.07695	-1.24967	9.97	-0.30668	3.47556	-0.73275
9.98	0.13081	0.07773	-1.24387	9.98	-0.29751	3.48056	-0.732
9.99	0.13157	0.07852	-1.23811	9.99	-0.2951	3.48556	-0.73126
10	0.08944	0.0793	-1.2324	10	-0.30687	3.49056	-0.73051
10.01	0.02144	0.08009	-1.22673	10.01	-0.31192	3.49556	-0.72977
10.02	0.01649	0.08087	-1.2211	10.02	-0.3148	3.50056	-0.72903
10.03	0.12816	0.08165	-1.21551	10.03	-0.30589	3.50556	-0.7283
10.04	0.17967	0.08244	-1.20997	10.04	-0.29074	3.51056	-0.72756
10.05	0.17563	0.08322	-1.20446	10.05	-0.28252	3.51556	-0.72682
10.06	0.12853	0.08401	-1.199	10.06	-0.28931	3.52056	-0.72609
10.07	0.05675	0.08479	-1.19358	10.07	-0.30472	3.52556	-0.72536
10.08	-0.03094	0.08557	-1.1882	10.08	-0.31797	3.53056	-0.72463
10.09	-0.05207	0.08636	-1.18286	10.09	-0.32054	3.53556	-0.7239
10.1	0.01793	0.08714	-1.17755	10.1	-0.31431	3.54056	-0.72317
10.11	0.14088	0.08793	-1.17229	10.11	-0.30382	3.54556	-0.72244
10.12	0.15555	0.08871	-1.16707	10.12	-0.30082	3.55056	-0.72172
10.13	0.09565	0.08949	-1.16189	10.13	-0.29429	3.55556	-0.72099
10.14	0.0616	0.09028	-1.15674	10.14	-0.29854	3.56056	-0.72027
10.15	0.07636	0.09106	-1.15163	10.15	-0.30002	3.56556	-0.71954
10.16	0.11321	0.09185	-1.14656	10.16	-0.29972	3.57056	-0.71882
10.17	0.06214	0.09263	-1.14153	10.17	-0.30027	3.57556	-0.7181
10.18	0.04192	0.09342	-1.13654	10.18	-0.29809	3.58056	-0.71739
10.19	0.06251	0.0942	-1.13158	10.19	-0.29311	3.58556	-0.71667
10.2	0.17068	0.09498	-1.12666	10.2	-0.29024	3.59056	-0.71596
10.21	0.2149	0.09577	-1.12177	10.21	-0.2822	3.59556	-0.71524
10.22	0.19375	0.09655	-1.11692	10.22	-0.28195	3.60056	-0.71453
10.23	0.16642	0.09734	-1.11211	10.23	-0.28149	3.60556	-0.71382
10.24	0.12502	0.09812	-1.10733	10.24	-0.28524	3.61056	-0.71311
10.25	0.01968	0.0989	-1.10258	10.25	-0.27966	3.61556	-0.7124
10.26	-0.06028	0.09969	-1.09787	10.26	-0.28298	3.62056	-0.71169
10.27	-0.09197	0.10047	-1.0932	10.27	-0.28538	3.62556	-0.71099
10.28	0.06187	0.10126	-1.08856	10.28	-0.28528	3.63056	-0.71028
10.29	0.17192	0.10204	-1.08395	10.29	-0.2833	3.63556	-0.70958
10.3	0.18972	0.10282	-1.07938	10.3	-0.28876	3.64056	-0.70888
10.31	0.17137	0.10361	-1.07484	10.31	-0.2911	3.64556	-0.70817
10.32	0.14306	0.10439	-1.07033	10.32	-0.29081	3.65056	-0.70748
10.33	0.0912	0.10518	-1.06586	10.33	-0.28938	3.65556	-0.70678
10.34	0.08949	0.10596	-1.06141	10.34	-0.29241	3.66056	-0.70608
10.35	0.08188	0.10675	-1.057	10.35	-0.29684	3.66556	-0.70538
10.36	0.04725	0.10753	-1.05263	10.36	-0.29472	3.67056	-0.70469
10.37	-0.03613	0.10831	-1.04828	10.37	-0.29103	3.67556	-0.704
10.38	-0.07461	0.1091	-1.04396	10.38	-0.28774	3.68056	-0.7033
10.39	-0.10124	0.10988	-1.03968	10.39	-0.28831	3.68556	-0.70261
10.4	-0.08843	0.11067	-1.03543	10.4	-0.29015	3.69056	-0.70192
10.41	-0.08772	0.11145	-1.03121	10.41	-0.28153	3.69556	-0.70123
10.42	-0.00516	0.11223	-1.02701	10.42	-0.27805	3.70056	-0.70055
10.43	0.13162	0.11302	-1.02285	10.43	-0.28116	3.70556	-0.69986
10.44	0.19113	0.1138	-1.01872	10.44	-0.28743	3.71056	-0.69918
10.45	0.1933	0.11458	-1.01461	10.45	-0.2888	3.71556	-0.6985
10.46	0.14775	0.11537	-1.01054	10.46	-0.29639	3.72056	-0.69781
10.47	0.07112	0.11615	-1.0065	10.47	-0.29962	3.72556	-0.69713
10.48	-0.00845	0.11694	-1.00248	10.48	-0.28939	3.73056	-0.69645
10.49	-0.02224	0.11772	-0.99849	10.49	-0.27129	3.73556	-0.69577
10.5	0.01409	0.11851	-0.99453	10.5	-0.26489	3.74056	-0.6951
10.51	0.03504	0.11929	-0.9906	10.51	-0.26829	3.74556	-0.69442
10.52	0.04593	0.12007	-0.9867	10.52	-0.27878	3.75056	-0.69375
10.53	0.07267	0.12086	-0.98282	10.53	-0.28536	3.75556	-0.69307
10.54	0.15346	0.12164	-0.97898	10.54	-0.29071	3.76056	-0.6924
10.55	0.1614	0.12243	-0.97515	10.55	-0.28933	3.76556	-0.69173
10.56	0.1391	0.12321	-0.97136	10.56	-0.28862	3.77056	-0.69106
10.57	0.1369	0.12399	-0.96759	10.57	-0.28206	3.77556	-0.69039
10.58	0.11515	0.12478	-0.96385	10.58	-0.28324	3.78056	-0.68972
10.59	0.01448	0.12556	-0.96014	10.59	-0.28271	3.78556	-0.68906
10.6	-0.02704	0.12635	-0.95645	10.6	-0.28216	3.79056	-0.68839
10.61	0.04808	0.12713	-0.95279	10.61	-0.2749	3.79556	-0.68773
10.62	0.16006	0.12792	-0.94915	10.62	-0.27638	3.80057	-0.68707
10.63	0.15794	0.1287	-0.94554	10.63	-0.27792	3.80557	-0.68641
10.64	0.11455	0.12948	-0.94195	10.64	-0.27898	3.81057	-0.68575
10.65	0.05168	0.13027	-0.93839	10.65	-0.2795	3.81557	-0.68509
10.66	0.05434	0.13105	-0.93485	10.66	-0.28189	3.82057	-0.68443
10.67	0.02473	0.13183	-0.93134	10.67	-0.28156	3.82557	-0.68377
10.68	0.08809	0.13262	-0.92785	10.68	-0.28331	3.83057	-0.68312
10.69	0.11532	0.1334	-0.92438	10.69	-0.28314	3.83557	-0.68246
10.7	0.11607	0.13419	-0.92094	10.7	-0.28367	3.84057	-0.68181
10.71	0.09392	0.13497	-0.91753	10.71	-0.276	3.84557	-0.68116
10.72	0.10906	0.13576	-0.91414	10.72	-0.27384	3.85057	-0.68051
10.73	0.11017	0.13654	-0.91077	10.73	-0.2761	3.85557	-0.67986
10.74	0.10159	0.13732	-0.90742	10.74	-0.29069	3.86057	-0.67921
10.75	0.08506	0.13811	-0.90409	10.75	-0.29454	3.86557	-0.67856
10.76	0.16912	0.13889	-0.90079	10.76	-0.28953	3.87057	-0.67792
10.77	0.21058	0.13968	-0.89751	10.77	-0.2761	3.87557	-0.67727
10.78	0.152	0.14046	-0.89426	10.78	-0.26459	3.88057	-0.67663
10.79	0.07176	0.14124	-0.89103	10.79	-0.26146	3.88557	-0.67598
10.8	0.05733	0.14203	-0.88781	10.8	-0.26137	3.89057	-0.67534
10.81	0.01884	0.14281	-0.88462	10.81	-0.26515	3.89557	-0.6747
10.82	0.03073	0.1436	-0.88145	10.82	-0.27437	3.90057	-0.67406
10.83	0.07129	0.14438	-0.87831	10.83	-0.27725	3.90557	-0.67343
10.84	0.10985	0.14516	-0.87518	10.84	-0.27762	3.91057	-0.67279
10.85	0.09311	0.14595	-0.87208	10.85	-0.27509	3.91557	-0.67215
10.86	0.10299	0.14673	-0.86899	10.86	-0.26801	3.92057	-0.67152
10.87	0.15084	0.14752	-0.86593	10.87	-0.26174	3.92557	-0.67089
10.88	0.15795	0.1483	-0.86289	10.88	-0.26169	3.93057	-0.67025
10.89	0.16429	0.14908	-0.85986	10.89	-0.26369	3.93557	-0.66962
10.9	0.09932	0.14987	-0.85686	10.9	-0.26969	3.94057	-0.66899
10.91	-0.04328	0.15065	-0.85388	10.91	-0.2708	3.94557	-0.66836
10.92	-0.0298	0.15144	-0.85092	10.92	-0.26922	3.95057	-0.66774
10.93	0.03392	0.15222	-0.84798	10.93	-0.27066	3.95557	-0.66711
10.94	0.06277	0.15301	-0.84505	10.94	-0.27544	3.96057	-0.66648
10.95	0.05591	0.15379	-0.84215	10.95	-0.27418	3.96557	-0.66586
10.96	0.07655	0.15457	-0.83927	10.96	-0.26928	3.97057	-0.66523
10.97	0.05246	0.15536	-0.8364	10.97	-0.26684	3.97557	-0.66461
10.98	0.07357	0.15614	-0.83356	10.98	-0.26742	3.98057	-0.66399
10.99	0.14498	0.15693	-0.83073	10.99	-0.27152	3.98557	-0.66337
11	0.15305	0.15771	-0.82792	11	-0.27678	3.99057	-0.66275
11.01	0.05899	0.15849	-0.82513	11.01	-0.27925	3.99557	-0.66214
11.02	0.03398	0.15928	-0.82236	11.02	-0.27292	4.00057	-0.66152
11.03	0.10416	0.16006	-0.8196	11.03	-0.26986	4.00557	-0.6609
11.04	0.15409	0.16085	-0.81687	11.04	-0.26798	4.01057	-0.66029
11.05	0.16564	0.16163	-0.81415	11.05	-0.26479	4.01557	-0.65967
11.06	0.19229	0.16241	-0.81145	11.06	-0.26389	4.02057	-0.65906
11.07	0.16861	0.1632	-0.80877	11.07	-0.26449	4.02557	-0.65845
11.08	0.11942	0.16398	-0.8061	11.08	-0.26616	4.03057	-0.65784
11.09	0.05792	0.16477	-0.80345	11.09	-0.26945	4.03557	-0.65723
11.1	0.02406	0.16555	-0.80082	11.1	-0.27149	4.04057	-0.65662
11.11	0.08811	0.16633	-0.79821	11.11	-0.27261	4.04557	-0.65602
11.12	0.18268	0.16712	-0.79561	11.12	-0.275	4.05057	-0.65541
11.13	0.11332	0.1679	-0.79303	11.13	-0.27889	4.05557	-0.6548
11.14	0.01833	0.16869	-0.79047	11.14	-0.28038	4.06057	-0.6542
11.15	-0.04465	0.16947	-0.78792	11.15	-0.2765	4.06557	-0.6536
11.16	-0.06555	0.17026	-0.78539	11.16	-0.26573	4.07057	-0.65299
11.17	-0.06007	0.17104	-0.78287	11.17	-0.25237	4.07557	-0.6524
11.18	0.02203	0.17182	-0.78037	11.18	-0.25324	4.08057	-0.65179
11.19	0.09068	0.17261	-0.77789	11.19	-0.258	4.08557	-0.6512
11.2	0.10184	0.17339	-0.77542	11.2	-0.25606	4.09057	-0.6506
11.21	0.06175	0.17418	-0.77297	11.21	-0.25168	4.09557	-0.65
11.22	0.00185	0.17496	-0.77054	11.22	-0.24649	4.10057	-0.64941
11.23	0.03918	0.17574	-0.76811	11.23	-0.24587	4.10557	-0.64881
11.24	0.12291	0.17653	-0.76571	11.24	-0.25339	4.11057	-0.64822
11.25	0.16663	0.17731	-0.76332	11.25	-0.25573	4.11557	-0.64763
11.26	0.08617	0.1781	-0.76094	11.26	-0.26108	4.12057	-0.64704
11.27	0.12386	0.17888	-0.75858	11.27	-0.25973	4.12557	-0.64644
11.28	0.18112	0.17966	-0.75623	11.28	-0.25876	4.13057	-0.64586
11.29	0.08976	0.18045	-0.7539	11.29	-0.25237	4.13557	-0.64527
11.3	-0.047	0.18123	-0.75159	11.3	-0.25199	4.14057	-0.64468
11.31	-0.11726	0.18202	-0.74928	11.31	-0.25503	4.14557	-0.64409
11.32	-0.13946	0.1828	-0.747	11.32	-0.26225	4.15057	-0.64351
11.33	-0.07208	0.18358	-0.74472	11.33	-0.26826	4.15557	-0.64292
11.34	0.11781	0.18437	-0.74246	11.34	-0.27295	4.16057	-0.64234
11.35	0.23202	0.18515	-0.74022	11.35	-0.27184	4.16557	-0.64176
11.36	0.22981	0.18594	-0.73798	11.36	-0.26395	4.17057	-0.64118
11.37	0.12433	0.18672	-0.73576	11.37	-0.26056	4.17557	-0.6406
11.38	0.05726	0.18751	-0.73356	11.38	-0.26296	4.18057	-0.64002
11.39	0.06978	0.18829	-0.73137	11.39	-0.2661	4.18557	-0.63944
11.4	0.09097	0.18907	-0.72919	11.4	-0.2679	4.19057	-0.63886
11.41	0.05389	0.18986	-0.72702	11.41	-0.26062	4.19557	-0.63829
11.42	0.02632	0.19064	-0.72487	11.42	-0.26272	4.20057	-0.63771
11.43	0.07192	0.19143	-0.72273	11.43	-0.27157	4.20557	-0.63714
11.44	0.11958	0.19221	-0.72061	11.44	-0.27289	4.21057	-0.63656
11.45	0.09232	0.19299	-0.71849	11.45	-0.26166	4.21557	-0.63599
11.46	0.07653	0.19378	-0.71639	11.46	-0.25451	4.22057	-0.63542
11.47	0.01	0.19456	-0.71431	11.47	-0.2513	4.22557	-0.63485
11.48	-0.04124	0.19535	-0.71223	11.48	-0.25494	4.23057	-0.63428
11.49	-0.0757	0.19613	-0.71017	11.49	-0.25501	4.23557	-0.63371
11.5	-0.07352	0.19691	-0.70812	11.5	-0.26314	4.24057	-0.63315
11.51	-0.0256	0.1977	-0.70608	11.51	-0.26455	4.24557	-0.63258
11.52	0.11898	0.19848	-0.70405	11.52	-0.26625	4.25057	-0.63201
11.53	0.19512	0.19927	-0.70204	11.53	-0.25967	4.25557	-0.63145
11.54	0.22503	0.20005	-0.70004	11.54	-0.25666	4.26057	-0.63089
11.55	0.13891	0.20083	-0.69805	11.55	-0.24776	4.26557	-0.63032
11.56	0.02685	0.20162	-0.69607	11.56	-0.24049	4.27057	-0.62976
11.57	-0.05544	0.2024	-0.6941	11.57	-0.2401	4.27557	-0.6292
11.58	-0.03302	0.20319	-0.69215	11.58	-0.24409	4.28057	-0.62864
11.59	-0.02276	0.20397	-0.6902	11.59	-0.24607	4.28557	-0.62808
11.6	0.00614	0.20475	-0.68827	11.6	-0.24438	4.29057	-0.62753
11.61	0.00232	0.20554	-0.68635	11.61	-0.23779	4.29557	-0.62697
11.62	0.01892	0.20632	-0.68444	11.62	-0.24191	4.30057	-0.62641
11.63	0.07325	0.20711	-0.68254	11.63	-0.24391	4.30557	-0.62586
11.64	0.10772	0.20789	-0.68065	11.64	-0.25356	4.31057	-0.62531
11.65	0.12146	0.20868	-0.67877	11.65	-0.26	4.31557	-0.62475
11.66	0.1134	0.20946	-0.6769	11.66	-0.26884	4.32057	-0.6242
11.67	0.13073	0.21024	-0.67505	11.67	-0.26468	4.32557	-0.62365
11.68	0.13728	0.21103	-0.6732	11.68	-0.26227	4.33057	-0.6231
11.69	0.10142	0.21181	-0.67137	11.69	-0.25858	4.33557	-0.62255
11.7	0.02316	0.2126	-0.66954	11.7	-0.24853	4.34057	-0.622
11.71	-0.05646	0.21338	-0.66773	11.71	-0.2409	4.34557	-0.62146
11.72	-0.07286	0.21416	-0.66593	11.72	-0.2403	4.35057	-0.62091
11.73	-0.00898	0.21495	-0.66413	11.73	-0.24016	4.35557	-0.62036
11.74	0.23395	0.21573	-0.66235	11.74	-0.24634	4.36057	-0.61982
11.75	0.397	0.21652	-0.66058	11.75	-0.25383	4.36557	-0.61928
11.76	0.38065	0.2173	-0.65881	11.76	-0.25392	4.37057	-0.61873
11.77	0.26984	0.21808	-0.65706	11.77	-0.25012	4.37557	-0.61819
11.78	0.19711	0.21887	-0.65532	11.78	-0.25452	4.38057	-0.61765
11.79	0.19378	0.21965	-0.65358	11.79	-0.26343	4.38557	-0.61711
11.8	0.1572	0.22044	-0.65186	11.8	-0.26313	4.39057	-0.61657
11.81	0.05352	0.22122	-0.65014	11.81	-0.25233	4.39557	-0.61603
11.82	-0.05941	0.222	-0.64844	11.82	-0.24272	4.40058	-0.6155
11.83	-0.05146	0.22279	-0.64674	11.83	-0.24086	4.40558	-0.61496
11.84	0.07044	0.22357	-0.64505	11.84	-0.24316	4.41058	-0.61443
11.85	0.14383	0.22436	-0.64338	11.85	-0.24148	4.41558	-0.61389
11.86	0.22053	0.22514	-0.64171	11.86	-0.24429	4.42058	-0.61336
11.87	0.26378	0.22593	-0.64005	11.87	-0.24806	4.42558	-0.61283
11.88	0.27816	0.22671	-0.6384	11.88	-0.25669	4.43058	-0.61229
11.89	0.17235	0.22749	-0.63676	11.89	-0.25982	4.43558	-0.61176
11.9	0.05893	0.22828	-0.63513	11.9	-0.26078	4.44058	-0.61123
11.91	-0.01839	0.22906	-0.63351	11.91	-0.25307	4.44558	-0.6107
11.92	-0.02493	0.22985	-0.63189	11.92	-0.24836	4.45058	-0.61018
11.93	0.00396	0.23063	-0.63029	11.93	-0.24648	4.45558	-0.60965
11.94	0.02226	0.23141	-0.62869	11.94	-0.24836	4.46058	-0.60912
11.95	0.06749	0.2322	-0.6271	11.95	-0.24146	4.46558	-0.6086
11.96	0.10541	0.23298	-0.62552	11.96	-0.23913	4.47058	-0.60807
11.97	0.08472	0.23377	-0.62395	11.97	-0.242	4.47558	-0.60755
11.98	-0.016	0.23455	-0.62239	11.98	-0.24906	4.48058	-0.60702
11.99	-0.02181	0.23533	-0.62083	11.99	-0.25009	4.48558	-0.6065
12	0.04501	0.23612	-0.61928	12	-0.25308	4.49058	-0.60598
12.01	0.13505	0.2369	-0.61775	12.01	-0.25547	4.49558	-0.60546
12.02	0.19881	0.23769	-0.61621	12.02	-0.25736	4.50058	-0.60494
12.03	0.23839	0.23847	-0.61469	12.03	-0.25335	4.50558	-0.60442
12.04	0.23879	0.23925	-0.61318	12.04	-0.24445	4.51058	-0.60391
12.05	0.12045	0.24004	-0.61167	12.05	-0.23633	4.51558	-0.60339
12.06	0.01909	0.24082	-0.61017	12.06	-0.23586	4.52058	-0.60287
12.07	0.02537	0.24161	-0.60868	12.07	-0.24221	4.52558	-0.60236
12.08	0.14395	0.24239	-0.6072	12.08	-0.24361	4.53058	-0.60184
12.09	0.14481	0.24317	-0.60572	12.09	-0.24091	4.53558	-0.60133
12.1	0.12921	0.24396	-0.60425	12.1	-0.23674	4.54058	-0.60082
12.11	0.16283	0.24474	-0.60279	12.11	-0.23151	4.54558	-0.60031
12.12	0.23882	0.24553	-0.60134	12.12	-0.22659	4.55058	-0.5998
12.13	0.16055	0.24631	-0.5999	12.13	-0.22628	4.55558	-0.59929
12.14	-0.00254	0.24709	-0.59846	12.14	-0.23303	4.56058	-0.59878
12.15	-0.03799	0.24788	-0.59703	12.15	-0.24188	4.56558	-0.59827
12.16	-0.02775	0.24866	-0.5956	12.16	-0.25265	4.57058	-0.59776
12.17	-0.08867	0.24945	-0.59419	12.17	-0.25256	4.57558	-0.59726
12.18	-0.04614	0.25023	-0.59278	12.18	-0.25944	4.58058	-0.59675
12.19	0.14494	0.25101	-0.59138	12.19	-0.25851	4.58558	-0.59624
12.2	0.34871	0.2518	-0.58998	12.2	-0.24867	4.59058	-0.59574
12.21	0.34711	0.25258	-0.58859	12.21	-0.239	4.59558	-0.59524
12.22	0.18193	0.25337	-0.58721	12.22	-0.2336	4.60058	-0.59474
12.23	-0.02747	0.25415	-0.58584	12.23	-0.23741	4.60558	-0.59423
12.24	-0.13922	0.25493	-0.58447	12.24	-0.23865	4.61058	-0.59373
12.25	-0.04623	0.25572	-0.58311	12.25	-0.2433	4.61558	-0.59323
12.26	0.18043	0.2565	-0.58175	12.26	-0.24817	4.62058	-0.59273
12.27	0.29247	0.25729	-0.58041	12.27	-0.24425	4.62558	-0.59224
12.28	0.27909	0.25807	-0.57907	12.28	-0.24066	4.63058	-0.59174
12.29	0.28491	0.25886	-0.57773	12.29	-0.23261	4.63558	-0.59124
12.3	0.25513	0.25964	-0.5764	12.3	-0.23716	4.64058	-0.59075
12.31	0.20619	0.26042	-0.57508	12.31	-0.24398	4.64558	-0.59025
12.32	0.16409	0.26121	-0.57377	12.32	-0.24899	4.65058	-0.58976
12.33	0.01915	0.26199	-0.57246	12.33	-0.24765	4.65558	-0.58926
12.34	-0.08589	0.26278	-0.57116	12.34	-0.24933	4.66058	-0.58877
12.35	-0.09914	0.26356	-0.56986	12.35	-0.24908	4.66558	-0.58828
12.36	-0.03775	0.26434	-0.56857	12.36	-0.24574	4.67058	-0.58779
12.37	0.02591	0.26513	-0.56728	12.37	-0.23359	4.67558	-0.5873
12.38	0.08524	0.26591	-0.56601	12.38	-0.22538	4.68058	-0.58681
12.39	0.11472	0.2667	-0.56473	12.39	-0.21729	4.68558	-0.58632
12.4	0.10615	0.26748	-0.56347	12.4	-0.21523	4.69058	-0.58583
12.41	0.04553	0.26826	-0.56221	12.41	-0.22197	4.69558	-0.58535
12.42	-0.00863	0.26905	-0.56096	12.42	-0.23564	4.70058	-0.58486
12.43	0.00231	0.26983	-0.55971	12.43	-0.24605	4.70558	-0.58438
12.44	0.13297	0.27062	-0.55846	12.44	-0.24459	4.71058	-0.58389
12.45	0.20847	0.2714	-0.55723	12.45	-0.23502	4.71558	-0.58341
12.46	0.26498	0.27219	-0.556	12.46	-0.22907	4.72058	-0.58292
12.47	0.29099	0.27297	-0.55477	12.47	-0.23011	4.72558	-0.58244
12.48	0.24793	0.27375	-0.55355	12.48	-0.23065	4.73058	-0.58196
12.49	0.08306	0.27454	-0.55234	12.49	-0.23282	4.73558	-0.58148
12.5	-0.00929	0.27532	-0.55113	12.5	-0.23513	4.74058	-0.581
12.51	0.00932	0.27611	-0.54993	12.51	-0.23514	4.74558	-0.58052
12.52	0.09808	0.27689	-0.54873	12.52	-0.2302	4.75058	-0.58004
12.53	0.07779	0.27767	-0.54754	12.53	-0.22072	4.75558	-0.57957
12.54	0.04565	0.27846	-0.54636	12.54	-0.21638	4.76058	-0.57909
12.55	0.05221	0.27924	-0.54517	12.55	-0.21494	4.76558	-0.57861
12.56	0.07123	0.28003	-0.544	12.56	-0.22154	4.77058	-0.57814
12.57	0.09293	0.28081	-0.54283	12.57	-0.23017	4.77558	-0.57766
12.58	0.12644	0.28159	-0.54166	12.58	-0.24362	4.78058	-0.57719
12.59	0.13966	0.28238	-0.5405	12.59	-0.24985	4.78558	-0.57672
12.6	0.17906	0.28316	-0.53935	12.6	-0.2483	4.79058	-0.57624
12.61	0.11392	0.28395	-0.5382	12.61	-0.24171	4.79558	-0.57577
12.62	0.15589	0.28473	-0.53705	12.62	-0.23864	4.80058	-0.5753
12.63	0.17255	0.28552	-0.53592	12.63	-0.23523	4.80558	-0.57483
12.64	0.13206	0.2863	-0.53478	12.64	-0.23458	4.81058	-0.57436
12.65	0.03596	0.28708	-0.53365	12.65	-0.23242	4.81558	-0.5739
12.66	-0.04469	0.28787	-0.53253	12.66	-0.23329	4.82058	-0.57343
12.67	-0.15403	0.28865	-0.53141	12.67	-0.23607	4.82558	-0.57296
12.68	-0.16207	0.28944	-0.53029	12.68	-0.2373	4.83058	-0.5725
12.69	-0.09525	0.29022	-0.52918	12.69	-0.23098	4.83558	-0.57203
12.7	0.04625	0.291	-0.52808	12.7	-0.22958	4.84058	-0.57156
12.71	0.11317	0.29179	-0.52697	12.71	-0.22416	4.84558	-0.5711
12.72	0.19191	0.29257	-0.52588	12.72	-0.226	4.85058	-0.57064
12.73	0.31168	0.29336	-0.52479	12.73	-0.22896	4.85558	-0.57018
12.74	0.31696	0.29414	-0.5237	12.74	-0.2297	4.86058	-0.56971
12.75	0.24035	0.29492	-0.52262	12.75	-0.22986	4.86558	-0.56925
12.76	0.16548	0.29571	-0.52154	12.76	-0.23127	4.87058	-0.56879
12.77	0.09923	0.29649	-0.52047	12.77	-0.23258	4.87558	-0.56833
12.78	0.08116	0.29728	-0.5194	12.78	-0.22704	4.88058	-0.56787
12.79	0.01454	0.29806	-0.51834	12.79	-0.22039	4.88558	-0.56742
12.8	0.03075	0.29884	-0.51728	12.8	-0.21907	4.89058	-0.56696
12.81	0.04719	0.29963	-0.51622	12.81	-0.22306	4.89558	-0.5665
12.82	-0.0126	0.30041	-0.51517	12.82	-0.23543	4.90058	-0.56605
12.83	-0.05325	0.3012	-0.51413	12.83	-0.23647	4.90558	-0.56559
12.84	0.03165	0.30198	-0.51309	12.84	-0.23289	4.91058	-0.56514
12.85	0.1671	0.30276	-0.51205	12.85	-0.22595	4.91558	-0.56469
12.86	0.16757	0.30355	-0.51101	12.86	-0.22288	4.92058	-0.56423
12.87	0.12371	0.30433	-0.50999	12.87	-0.22658	4.92558	-0.56378
12.88	0.12197	0.30512	-0.50896	12.88	-0.23297	4.93058	-0.56333
12.89	0.06718	0.3059	-0.50794	12.89	-0.23111	4.93558	-0.56288
12.9	0.01264	0.30668	-0.50692	12.9	-0.22933	4.94058	-0.56243
12.91	0.01661	0.30747	-0.50591	12.91	-0.23227	4.94558	-0.56198
12.92	0.06061	0.30825	-0.5049	12.92	-0.23871	4.95058	-0.56153
12.93	0.02343	0.30904	-0.5039	12.93	-0.23781	4.95558	-0.56108
12.94	-0.02057	0.30982	-0.5029	12.94	-0.24246	4.96058	-0.56064
12.95	-0.03847	0.31061	-0.5019	12.95	-0.23574	4.96558	-0.56019
12.96	0.01957	0.31139	-0.50091	12.96	-0.22742	4.97058	-0.55974
12.97	-0.01911	0.31217	-0.49992	12.97	-0.21929	4.97558	-0.5593
12.98	-0.08563	0.31296	-0.49893	12.98	-0.22209	4.98058	-0.55885
12.99	-0.05463	0.31374	-0.49795	12.99	-0.22806	4.98558	-0.55841
13	0.05086	0.31453	-0.49698	13	-0.23812	4.99058	-0.55797
13.01	0.05316	0.31531	-0.496	13.01	-0.23416	4.99558	-0.55752
13.02	-0.03124	0.31609	-0.49503	13.02	-0.2314	5.00059	-0.55708
13.03	0.03038	0.31688	-0.49407	13.03	-0.22967	5.00559	-0.55664
13.04	0.07343	0.31766	-0.4931	13.04	-0.22636	5.01059	-0.5562
13.05	0.01508	0.31845	-0.49215	13.05	-0.22155	5.01559	-0.55576
13.06	-0.0252	0.31923	-0.49119	13.06	-0.22287	5.02059	-0.55532
13.07	-0.00854	0.32001	-0.49024	13.07	-0.22132	5.02559	-0.55489
13.08	0.03951	0.3208	-0.48929	13.08	-0.22208	5.03059	-0.55445
13.09	0.07097	0.32158	-0.48835	13.09	-0.22123	5.03559	-0.55401
13.1	0.09862	0.32237	-0.48741	13.1	-0.22336	5.04059	-0.55358
13.11	0.11868	0.32315	-0.48647	13.11	-0.22398	5.04559	-0.55314
13.12	0.15096	0.32393	-0.48554	13.12	-0.22079	5.05059	-0.55271
13.13	0.21238	0.32472	-0.48461	13.13	-0.21664	5.05559	-0.55227
13.14	0.22772	0.3255	-0.48368	13.14	-0.21979	5.06059	-0.55184
13.15	0.15535	0.32629	-0.48276	13.15	-0.2242	5.06559	-0.5514
13.16	0.06458	0.32707	-0.48184	13.16	-0.22588	5.07059	-0.55097
13.17	0.03685	0.32786	-0.48092	13.17	-0.22639	5.07559	-0.55054
13.18	0.02469	0.32864	-0.48001	13.18	-0.22536	5.08059	-0.55011
13.19	0.0468	0.32942	-0.4791	13.19	-0.22537	5.08559	-0.54968
13.2	0.0973	0.33021	-0.4782	13.2	-0.22708	5.09059	-0.54925
13.21	0.0756	0.33099	-0.47729	13.21	-0.23037	5.09559	-0.54882
13.22	0.04097	0.33177	-0.47639	13.22	-0.23618	5.10059	-0.5484
13.23	0.03704	0.33256	-0.4755	13.23	-0.23601	5.10559	-0.54797
13.24	0.13021	0.33334	-0.4746	13.24	-0.22527	5.11059	-0.54754
13.25	0.14346	0.33413	-0.47371	13.25	-0.2136	5.11559	-0.54712
13.26	0.15649	0.33491	-0.47283	13.26	-0.21232	5.12059	-0.54669
13.27	0.21545	0.3357	-0.47194	13.27	-0.20827	5.12559	-0.54627
13.28	0.23109	0.33648	-0.47106	13.28	-0.19922	5.13059	-0.54584
13.29	0.10308	0.33726	-0.47019	13.29	-0.19221	5.13559	-0.54542
13.3	-0.00621	0.33805	-0.46931	13.3	-0.19779	5.14059	-0.545
13.31	-0.04988	0.33883	-0.46844	13.31	-0.21332	5.14559	-0.54457
13.32	-0.02139	0.33962	-0.46757	13.32	-0.2251	5.15059	-0.54415
13.33	0.02679	0.3404	-0.46671	13.33	-0.22535	5.15559	-0.54373
13.34	0.05375	0.34118	-0.46585	13.34	-0.22069	5.16059	-0.54331
13.35	0.07417	0.34197	-0.46499	13.35	-0.21393	5.16559	-0.54289
13.36	0.10496	0.34275	-0.46413	13.36	-0.21394	5.17059	-0.54247
13.37	0.15851	0.34354	-0.46328	13.37	-0.22155	5.17559	-0.54206
13.38	0.12803	0.34432	-0.46243	13.38	-0.23065	5.18059	-0.54164
13.39	-0.01042	0.34511	-0.46158	13.39	-0.23545	5.18559	-0.54122
13.4	-0.0986	0.34589	-0.46074	13.4	-0.22842	5.19059	-0.5408
13.41	-0.10778	0.34667	-0.4599	13.41	-0.21515	5.19559	-0.54039
13.42	-0.06857	0.34746	-0.45906	13.42	-0.20188	5.20059	-0.53997
13.43	-0.00105	0.34824	-0.45822	13.43	-0.19433	5.20559	-0.53956
13.44	0.04897	0.34903	-0.45739	13.44	-0.19476	5.21059	-0.53915
13.45	0.06236	0.34981	-0.45656	13.45	-0.19376	5.21559	-0.53873
13.46	0.11769	0.35059	-0.45573	13.46	-0.20074	5.22059	-0.53832
13.47	0.09666	0.35138	-0.45491	13.47	-0.20864	5.22559	-0.53791
13.48	-0.01141	0.35216	-0.45408	13.48	-0.21195	5.23059	-0.5375
13.49	-0.02555	0.35295	-0.45327	13.49	-0.21535	5.23559	-0.53709
13.5	0.14237	0.35373	-0.45245	13.5	-0.2208	5.24059	-0.53668
13.51	0.32353	0.35451	-0.45164	13.51	-0.22082	5.24559	-0.53627
13.52	0.32369	0.3553	-0.45083	13.52	-0.22469	5.25059	-0.53586
13.53	0.18559	0.35608	-0.45002	13.53	-0.22124	5.25559	-0.53545
13.54	0.05217	0.35687	-0.44921	13.54	-0.22284	5.26059	-0.53504
13.55	-0.03923	0.35765	-0.44841	13.55	-0.2162	5.26559	-0.53464
13.56	-0.05395	0.35843	-0.44761	13.56	-0.2228	5.27059	-0.53423
13.57	-0.05232	0.35922	-0.44681	13.57	-0.2213	5.27559	-0.53383
13.58	0.01456	0.36	-0.44601	13.58	-0.21692	5.28059	-0.53342
13.59	0.05534	0.36079	-0.44522	13.59	-0.21233	5.28559	-0.53302
13.6	0.12073	0.36157	-0.44443	13.6	-0.21092	5.29059	-0.53261
13.61	0.1243	0.36235	-0.44364	13.61	-0.21189	5.29559	-0.53221
13.62	0.07884	0.36314	-0.44286	13.62	-0.21905	5.30059	-0.53181
13.63	0.03839	0.36392	-0.44207	13.63	-0.22261	5.30559	-0.53141
13.64	0.01906	0.36471	-0.44129	13.64	-0.21745	5.31059	-0.53101
13.65	-0.00269	0.36549	-0.44051	13.65	-0.20881	5.31559	-0.5306
13.66	0.00308	0.36628	-0.43974	13.66	-0.20367	5.32059	-0.5302
13.67	-0.03388	0.36706	-0.43897	13.67	-0.20533	5.32559	-0.5298
13.68	-0.04082	0.36784	-0.4382	13.68	-0.21119	5.33059	-0.52941
13.69	-0.04834	0.36863	-0.43743	13.69	-0.21543	5.33559	-0.52901
13.7	-0.07175	0.36941	-0.43666	13.7	-0.2134	5.34059	-0.52861
13.71	-0.10917	0.37019	-0.4359	13.71	-0.2044	5.34559	-0.52821
13.72	-0.06245	0.37098	-0.43514	13.72	-0.2038	5.35059	-0.52782
13.73	0.02317	0.37176	-0.43438	13.73	-0.21072	5.35559	-0.52742
13.74	0.07069	0.37255	-0.43362	13.74	-0.21807	5.36059	-0.52703
13.75	0.13126	0.37333	-0.43286	13.75	-0.22369	5.36559	-0.52663
13.76	0.22092	0.37411	-0.43211	13.76	-0.22903	5.37059	-0.52624
13.77	0.22657	0.3749	-0.43136	13.77	-0.22469	5.37559	-0.52584
13.78	0.16733	0.37568	-0.43062	13.78	-0.21806	5.38059	-0.52545
13.79	0.11114	0.37647	-0.42987	13.79	-0.21533	5.38559	-0.52506
13.8	0.11857	0.37725	-0.42913	13.8	-0.21257	5.39059	-0.52467
13.81	0.06167	0.37804	-0.42838	13.81	-0.20378	5.39559	-0.52428
13.82	0.06081	0.37882	-0.42765	13.82	-0.20092	5.40059	-0.52388
13.83	0.16242	0.3796	-0.42691	13.83	-0.20286	5.40559	-0.52349
13.84	0.2062	0.38039	-0.42617	13.84	-0.20914	5.41059	-0.52311
13.85	0.07821	0.38117	-0.42544	13.85	-0.21561	5.41559	-0.52272
13.86	-0.03463	0.38196	-0.42471	13.86	-0.22072	5.42059	-0.52233
13.87	-0.08408	0.38274	-0.42398	13.87	-0.21845	5.42559	-0.52194
13.88	-0.01862	0.38352	-0.42326	13.88	-0.21256	5.43059	-0.52155
13.89	0.01917	0.38431	-0.42253	13.89	-0.19966	5.43559	-0.52117
13.9	0.03732	0.38509	-0.42181	13.9	-0.19608	5.44059	-0.52078
13.91	0.000221452	0.38588	-0.42109	13.91	-0.19785	5.44559	-0.52039
13.92	0.04658	0.38666	-0.42038	13.92	-0.20878	5.45059	-0.52001
13.93	0.09668	0.38745	-0.41966	13.93	-0.21381	5.45559	-0.51963
13.94	0.11669	0.38823	-0.41895	13.94	-0.21474	5.46059	-0.51924
13.95	0.08725	0.38901	-0.41823	13.95	-0.21212	5.46559	-0.51886
13.96	0.04861	0.3898	-0.41752	13.96	-0.20593	5.47059	-0.51848
13.97	0.03116	0.39058	-0.41682	13.97	-0.19687	5.47559	-0.5181
13.98	0.04608	0.39136	-0.41611	13.98	-0.1939	5.48059	-0.51771
13.99	0.01468	0.39215	-0.41541	13.99	-0.199	5.48559	-0.51733
14	0.04058	0.39293	-0.4147	14	-0.20333	5.49059	-0.51695
14.01	0.08729	0.39372	-0.41401	14.01	-0.20495	5.49559	-0.51657
14.02	0.1087	0.3945	-0.41331	14.02	-0.20445	5.50059	-0.51619
14.03	0.12495	0.39529	-0.41261	14.03	-0.20182	5.50559	-0.51582
14.04	0.17216	0.39607	-0.41192	14.04	-0.20169	5.51059	-0.51544
14.05	0.14638	0.39685	-0.41122	14.05	-0.19907	5.51559	-0.51506
14.06	0.08274	0.39764	-0.41053	14.06	-0.1926	5.52059	-0.51468
14.07	0.03024	0.39842	-0.40984	14.07	-0.19127	5.52559	-0.51431
14.08	0.01458	0.39921	-0.40916	14.08	-0.19872	5.53059	-0.51393
14.09	-0.04524	0.39999	-0.40847	14.09	-0.20375	5.53559	-0.51355
14.1	-0.04276	0.40077	-0.40779	14.1	-0.19984	5.54059	-0.51318
14.11	0.02493	0.40156	-0.40711	14.11	-0.18797	5.54559	-0.51281
14.12	0.1569	0.40234	-0.40643	14.12	-0.1799	5.55059	-0.51243
14.13	0.20117	0.40313	-0.40575	14.13	-0.18118	5.55559	-0.51206
14.14	0.19845	0.40391	-0.40508	14.14	-0.19511	5.56059	-0.51169
14.15	0.16046	0.40469	-0.4044	14.15	-0.20847	5.56559	-0.51132
14.16	0.1341	0.40548	-0.40373	14.16	-0.21178	5.57059	-0.51094
14.17	0.05229	0.40626	-0.40306	14.17	-0.20437	5.57559	-0.51057
14.18	0.02755	0.40705	-0.40239	14.18	-0.20328	5.58059	-0.5102
14.19	0.1013	0.40783	-0.40173	14.19	-0.20496	5.58559	-0.50983
14.2	0.14624	0.40861	-0.40106	14.2	-0.21187	5.59059	-0.50946
14.21	0.11551	0.4094	-0.4004	14.21	-0.20722	5.59559	-0.50909
14.22	0.08536	0.41018	-0.39974	14.22	-0.1988	5.6006	-0.50873
14.23	0.02586	0.41097	-0.39908	14.23	-0.19692	5.6056	-0.50836
14.24	0.03059	0.41175	-0.39842	14.24	-0.19836	5.6106	-0.50799
14.25	0.05526	0.41253	-0.39776	14.25	-0.19942	5.6156	-0.50763
14.26	0.0538	0.41332	-0.3971	14.26	-0.21533	5.6206	-0.50726
14.27	0.07627	0.4141	-0.39645	14.27	-0.22425	5.6256	-0.50689
14.28	0.08731	0.41489	-0.3958	14.28	-0.2252	5.6306	-0.50653
14.29	0.0267	0.41567	-0.39515	14.29	-0.2201	5.6356	-0.50616
14.3	0.02707	0.41646	-0.3945	14.3	-0.21248	5.6406	-0.5058
14.31	-0.03533	0.41724	-0.39386	14.31	-0.20236	5.6456	-0.50544
14.32	4.89827e-05	0.41802	-0.39321	14.32	-0.19758	5.6506	-0.50507
14.33	0.07459	0.41881	-0.39257	14.33	-0.19045	5.6556	-0.50471
14.34	0.12843	0.41959	-0.39192	14.34	-0.18415	5.6606	-0.50435
14.35	0.13849	0.42038	-0.39128	14.35	-0.17485	5.6656	-0.50399
14.36	0.13264	0.42116	-0.39064	14.36	-0.17849	5.6706	-0.50363
14.37	0.05907	0.42194	-0.39001	14.37	-0.18839	5.6756	-0.50327
14.38	-0.00551	0.42273	-0.38937	14.38	-0.19795	5.6806	-0.50291
14.39	0.04712	0.42351	-0.38874	14.39	-0.20048	5.6856	-0.50255
14.4	0.18862	0.4243	-0.3881	14.4	-0.2006	5.6906	-0.50219
14.41	0.21341	0.42508	-0.38747	14.41	-0.19719	5.6956	-0.50183
14.42	0.17467	0.42586	-0.38684	14.42	-0.19745	5.7006	-0.50147
14.43	0.11941	0.42665	-0.38622	14.43	-0.20362	5.7056	-0.50112
14.44	0.03531	0.42743	-0.38559	14.44	-0.21649	5.7106	-0.50076
14.45	-0.035	0.42822	-0.38497	14.45	-0.22781	5.7156	-0.5004
14.46	-0.05261	0.429	-0.38434	14.46	-0.23048	5.7206	-0.50005
14.47	-0.07266	0.42979	-0.38372	14.47	-0.22192	5.7256	-0.49969
14.48	0.04394	0.43057	-0.3831	14.48	-0.2129	5.7306	-0.49934
14.49	0.17883	0.43135	-0.38248	14.49	-0.21109	5.7356	-0.49898
14.5	0.24057	0.43214	-0.38186	14.5	-0.21736	5.7406	-0.49863
14.51	0.18923	0.43292	-0.38125	14.51	-0.2172	5.7456	-0.49828
14.52	0.06525	0.43371	-0.38063	14.52	-0.21144	5.7506	-0.49792
14.53	-0.02974	0.43449	-0.38002	14.53	-0.20061	5.7556	-0.49757
14.54	-0.07398	0.43527	-0.37941	14.54	-0.19644	5.7606	-0.49722
14.55	-0.03028	0.43606	-0.37879	14.55	-0.18883	5.7656	-0.49687
14.56	0.02763	0.43684	-0.37819	14.56	-0.18233	5.7706	-0.49652
14.57	0.01342	0.43763	-0.37758	14.57	-0.17867	5.7756	-0.49617
14.58	-0.01543	0.43841	-0.37697	14.58	-0.17982	5.7806	-0.49582
14.59	-0.01038	0.43919	-0.37637	14.59	-0.18442	5.7856	-0.49547
14.6	-0.02505	0.43998	-0.37576	14.6	-0.18593	5.7906	-0.49512
14.61	-0.03943	0.44076	-0.37516	14.61	-0.18488	5.7956	-0.49477
14.62	-0.03359	0.44155	-0.37456	14.62	-0.19	5.8006	-0.49442
14.63	-0.02532	0.44233	-0.37396	14.63	-0.20085	5.8056	-0.49408
14.64	0.01706	0.44311	-0.37336	14.64	-0.20155	5.8106	-0.49373
14.65	0.11533	0.4439	-0.37277	14.65	-0.19964	5.8156	-0.49338
14.66	0.09317	0.44468	-0.37217	14.66	-0.20449	5.8206	-0.49304
14.67	0.04837	0.44547	-0.37158	14.67	-0.20316	5.8256	-0.49269
14.68	0.11141	0.44625	-0.37099	14.68	-0.19984	5.8306	-0.49235
14.69	0.17905	0.44704	-0.37039	14.69	-0.18904	5.8356	-0.492
14.7	0.17186	0.44782	-0.3698	14.7	-0.19358	5.8406	-0.49166
14.71	0.13602	0.4486	-0.36922	14.71	-0.20243	5.8456	-0.49132
14.72	0.11848	0.44939	-0.36863	14.72	-0.2069	5.8506	-0.49098
14.73	0.051	0.45017	-0.36804	14.73	-0.20772	5.8556	-0.49063
14.74	-0.03287	0.45095	-0.36746	14.74	-0.20785	5.8606	-0.49029
14.75	0.00457	0.45174	-0.36687	14.75	-0.20867	5.8656	-0.48995
14.76	0.09777	0.45252	-0.36629	14.76	-0.20359	5.8706	-0.48961
14.77	0.11609	0.45331	-0.36571	14.77	-0.19864	5.8756	-0.48927
14.78	0.09582	0.45409	-0.36513	14.78	-0.2017	5.8806	-0.48893
14.79	0.06077	0.45488	-0.36455	14.79	-0.20478	5.8856	-0.48859
14.8	0.07813	0.45566	-0.36397	14.8	-0.20305	5.8906	-0.48825
14.81	0.03025	0.45644	-0.3634	14.81	-0.19923	5.8956	-0.48791
14.82	-0.06293	0.45723	-0.36282	14.82	-0.20271	5.9006	-0.48757
14.83	-0.08447	0.45801	-0.36225	14.83	-0.20306	5.9056	-0.48723
14.84	0.00709	0.4588	-0.36168	14.84	-0.19694	5.9106	-0.4869
14.85	0.10037	0.45958	-0.36111	14.85	-0.18992	5.9156	-0.48656
14.86	0.17807	0.46036	-0.36053	14.86	-0.18789	5.9206	-0.48622
14.87	0.19698	0.46115	-0.35997	14.87	-0.19003	5.9256	-0.48589
14.88	0.18473	0.46193	-0.3594	14.88	-0.19772	5.9306	-0.48555
14.89	0.13701	0.46272	-0.35883	14.89	-0.19876	5.9356	-0.48522
14.9	0.12255	0.4635	-0.35827	14.9	-0.19923	5.9406	-0.48488
14.91	0.12003	0.46428	-0.3577	14.91	-0.19436	5.9456	-0.48455
14.92	0.12272	0.46507	-0.35714	14.92	-0.18467	5.9506	-0.48422
14.93	0.09363	0.46585	-0.35658	14.93	-0.17233	5.9556	-0.48389
14.94	0.09646	0.46664	-0.35602	14.94	-0.17118	5.9606	-0.48355
14.95	0.09612	0.46742	-0.35546	14.95	-0.17858	5.9656	-0.48322
14.96	0.09342	0.4682	-0.3549	14.96	-0.18876	5.9706	-0.48289
14.97	0.14099	0.46899	-0.35434	14.97	-0.19585	5.9756	-0.48256
14.98	0.14407	0.46977	-0.35379	14.98	-0.20587	5.9806	-0.48223
14.99	0.05958	0.47056	-0.35323	14.99	-0.20807	5.9856	-0.4819
15	-0.0564	0.47134	-0.35268	15	-0.20536	5.9906	-0.48157
15.01	-0.06271	0.47212	-0.35213	15.01	-0.19623	5.9956	-0.48124
15.02	-0.0433	0.47291	-0.35157	15.02	-0.1916	6.0006	-0.48091
15.03	0.01358	0.47369	-0.35102	15.03	-0.18396	6.0056	-0.48058
15.04	0.07799	0.47448	-0.35047	15.04	-0.18396	6.0106	-0.48025
15.05	0.08292	0.47526	-0.34993	15.05	-0.18292	6.0156	-0.47992
15.06	0.04427	0.47605	-0.34938	15.06	-0.18572	6.0206	-0.4796
15.07	0.01945	0.47683	-0.34883	15.07	-0.18165	6.0256	-0.47927
15.08	0.0536	0.47761	-0.34829	15.08	-0.18412	6.0306	-0.47894
15.09	0.04693	0.4784	-0.34775	15.09	-0.18646	6.0356	-0.47862
15.1	0.0322	0.47918	-0.3472	15.1	-0.19431	6.0406	-0.47829
15.11	0.02623	0.47997	-0.34666	15.11	-0.1973	6.0456	-0.47797
15.12	0.06246	0.48075	-0.34612	15.12	-0.1945	6.0506	-0.47764
15.13	0.03098	0.48153	-0.34558	15.13	-0.18825	6.0556	-0.47732
15.14	0.00633	0.48232	-0.34504	15.14	-0.18979	6.0606	-0.477
15.15	-0.01903	0.4831	-0.3445	15.15	-0.19176	6.0656	-0.47667
15.16	0.05121	0.48389	-0.34397	15.16	-0.18939	6.0706	-0.47635
15.17	0.16659	0.48467	-0.34343	15.17	-0.18192	6.0756	-0.47603
15.18	0.19296	0.48545	-0.3429	15.18	-0.1871	6.0806	-0.47571
15.19	0.06612	0.48624	-0.34236	15.19	-0.19244	6.0856	-0.47539
15.2	-0.00445	0.48702	-0.34183	15.2	-0.19683	6.0906	-0.47507
15.21	-0.00235	0.48781	-0.3413	15.21	-0.1905	6.0956	-0.47474
15.22	0.01871	0.48859	-0.34077	15.22	-0.18554	6.1006	-0.47442
15.23	0.09289	0.48937	-0.34024	15.23	-0.18249	6.1056	-0.47411
15.24	0.19535	0.49016	-0.33971	15.24	-0.18312	6.1106	-0.47379
15.25	0.18494	0.49094	-0.33919	15.25	-0.18188	6.1156	-0.47347
15.26	0.11554	0.49173	-0.33866	15.26	-0.1847	6.1206	-0.47315
15.27	0.01045	0.49251	-0.33813	15.27	-0.19029	6.1256	-0.47283
15.28	0.03211	0.49329	-0.33761	15.28	-0.19455	6.1306	-0.47251
15.29	0.03239	0.49408	-0.33709	15.29	-0.197	6.1356	-0.4722
15.3	0.03533	0.49486	-0.33657	15.3	-0.19954	6.1406	-0.47188
15.31	0.033	0.49565	-0.33604	15.31	-0.19737	6.1456	-0.47156
15.32	0.08117	0.49643	-0.33552	15.32	-0.18979	6.1506	-0.47125
15.33	0.0615	0.49722	-0.335	15.33	-0.18044	6.1556	-0.47093
15.34	-0.00467	0.498	-0.33449	15.34	-0.17734	6.1606	-0.47062
15.35	-0.03479	0.49878	-0.33397	15.35	-0.1757	6.1656	-0.4703
15.36	-0.000636504	0.49957	-0.33345	15.36	-0.18134	6.1706	-0.46999
15.37	-0.02834	0.50035	-0.33294	15.37	-0.18399	6.1756	-0.46968
15.38	-0.00735	0.50114	-0.33242	15.38	-0.18894	6.1806	-0.46936
15.39	0.10766	0.50192	-0.33191	15.39	-0.19283	6.1856	-0.46905
15.4	0.12029	0.5027	-0.3314	15.4	-0.19416	6.1906	-0.46874
15.41	0.04155	0.50349	-0.33089	15.41	-0.192	6.1956	-0.46843
15.42	0.08548	0.50427	-0.33037	15.42	-0.19459	6.20061	-0.46812
15.43	0.15804	0.50506	-0.32986	15.43	-0.19592	6.20561	-0.4678
15.44	0.15218	0.50584	-0.32935	15.44	-0.18962	6.21061	-0.46749
15.45	0.1428	0.50662	-0.32885	15.45	-0.18174	6.21561	-0.46718
15.46	0.12815	0.50741	-0.32834	15.46	-0.18839	6.22061	-0.46687
15.47	0.01839	0.50819	-0.32783	15.47	-0.18934	6.22561	-0.46656
15.48	-0.02935	0.50898	-0.32733	15.48	-0.18901	6.23061	-0.46625
15.49	-0.06922	0.50976	-0.32682	15.49	-0.19352	6.23561	-0.46595
15.5	0.04257	0.51055	-0.32632	15.5	-0.19753	6.24061	-0.46564
15.51	0.1388	0.51133	-0.32582	15.51	-0.19455	6.24561	-0.46533
15.52	0.18468	0.51211	-0.32532	15.52	-0.19014	6.25061	-0.46502
15.53	0.2193	0.5129	-0.32482	15.53	-0.18666	6.25561	-0.46471
15.54	0.25501	0.51368	-0.32432	15.54	-0.18953	6.26061	-0.46441
15.55	0.20203	0.51446	-0.32382	15.55	-0.19595	6.26561	-0.4641
15.56	0.06785	0.51525	-0.32332	15.56	-0.20086	6.27061	-0.4638
15.57	0.03312	0.51603	-0.32282	15.57	-0.20267	6.27561	-0.46349
15.58	0.04743	0.51682	-0.32233	15.58	-0.20075	6.28061	-0.46319
15.59	0.08047	0.5176	-0.32183	15.59	-0.19558	6.28561	-0.46288
15.6	0.10753	0.51839	-0.32133	15.6	-0.19154	6.29061	-0.46258
15.61	0.0784	0.51917	-0.32084	15.61	-0.18751	6.29561	-0.46227
15.62	0.02823	0.51995	-0.32035	15.62	-0.18523	6.30061	-0.46197
15.63	0.07549	0.52074	-0.31986	15.63	-0.1811	6.30561	-0.46167
15.64	0.10341	0.52152	-0.31937	15.64	-0.17657	6.31061	-0.46137
15.65	0.11524	0.52231	-0.31888	15.65	-0.1721	6.31561	-0.46106
15.66	0.06648	0.52309	-0.31839	15.66	-0.17684	6.32061	-0.46076
15.67	-0.07492	0.52387	-0.3179	15.67	-0.17986	6.32561	-0.46046
15.68	-0.12748	0.52466	-0.31741	15.68	-0.17732	6.33061	-0.46016
15.69	-0.01989	0.52544	-0.31692	15.69	-0.16749	6.33561	-0.45986
15.7	0.1202	0.52623	-0.31644	15.7	-0.16757	6.34061	-0.45956
15.71	0.1485	0.52701	-0.31595	15.71	-0.17696	6.34561	-0.45926
15.72	0.13785	0.5278	-0.31547	15.72	-0.1782	6.35061	-0.45896
15.73	0.02174	0.52858	-0.31498	15.73	-0.17689	6.35561	-0.45866
15.74	-0.02902	0.52936	-0.3145	15.74	-0.17173	6.36061	-0.45836
15.75	0.00585	0.53015	-0.31402	15.75	-0.17018	6.36561	-0.45806
15.76	0.04772	0.53093	-0.31354	15.76	-0.16666	6.37061	-0.45777
15.77	-0.00217	0.53172	-0.31306	15.77	-0.17218	6.37561	-0.45747
15.78	-0.00732	0.5325	-0.31258	15.78	-0.18482	6.38061	-0.45717
15.79	-0.01026	0.53328	-0.3121	15.79	-0.18791	6.38561	-0.45687
15.8	0.02083	0.53407	-0.31162	15.8	-0.18847	6.39061	-0.45658
15.81	0.06769	0.53485	-0.31114	15.81	-0.18449	6.39561	-0.45628
15.82	0.07985	0.53564	-0.31067	15.82	-0.18669	6.40061	-0.45598
15.83	0.04172	0.53642	-0.31019	15.83	-0.18405	6.40561	-0.45569
15.84	-0.00309	0.5372	-0.30972	15.84	-0.17836	6.41061	-0.4554
15.85	-0.03716	0.53799	-0.30924	15.85	-0.17694	6.41561	-0.4551
15.86	0.03143	0.53877	-0.30877	15.86	-0.1868	6.42061	-0.45481
15.87	0.05502	0.53956	-0.3083	15.87	-0.18881	6.42561	-0.45451
15.88	0.05026	0.54034	-0.30783	15.88	-0.1834	6.43061	-0.45422
15.89	0.06283	0.54112	-0.30735	15.89	-0.17872	6.43561	-0.45393
15.9	0.09811	0.54191	-0.30688	15.9	-0.18462	6.44061	-0.45363
15.91	0.15381	0.54269	-0.30641	15.91	-0.19589	6.44561	-0.45334
15.92	0.16946	0.54348	-0.30595	15.92	-0.19484	6.45061	-0.45305
15.93	0.10857	0.54426	-0.30548	15.93	-0.17936	6.45561	-0.45276
15.94	0.07042	0.54505	-0.30501	15.94	-0.16868	6.46061	-0.45247
15.95	0.01971	0.54583	-0.30455	15.95	-0.16865	6.46561	-0.45218
15.96	-0.05409	0.54661	-0.30408	15.96	-0.17442	6.47061	-0.45189
15.97	-0.10337	0.5474	-0.30362	15.97	-0.1815	6.47561	-0.4516
15.98	-0.03062	0.54818	-0.30315	15.98	-0.19066	6.48061	-0.45131
15.99	0.13097	0.54897	-0.30269	15.99	-0.18762	6.48561	-0.45102
16	0.27415	0.54975	-0.30223	16	-0.17931	6.49061	-0.45073
16.01	0.27846	0.55053	-0.30176	16.01	-0.17165	6.49561	-0.45044
16.02	0.15004	0.55132	-0.3013	16.02	-0.17836	6.50061	-0.45015
16.03	0.02956	0.5521	-0.30084	16.03	-0.19368	6.50561	-0.44987
16.04	0.01391	0.55289	-0.30038	16.04	-0.19929	6.51061	-0.44958
16.05	0.06319	0.55367	-0.29992	16.05	-0.19216	6.51561	-0.44929
16.06	0.16078	0.55445	-0.29946	16.06	-0.17913	6.52061	-0.449
16.07	0.11555	0.55524	-0.29901	16.07	-0.16925	6.52561	-0.44872
16.08	0.09445	0.55602	-0.29855	16.08	-0.16679	6.53061	-0.44843
16.09	0.10642	0.55681	-0.29809	16.09	-0.16535	6.53561	-0.44815
16.1	0.12601	0.55759	-0.29764	16.1	-0.16484	6.54061	-0.44786
16.11	0.1481	0.55837	-0.29719	16.11	-0.16495	6.54561	-0.44758
16.12	0.13159	0.55916	-0.29673	16.12	-0.16684	6.55061	-0.44729
16.13	-0.00698	0.55994	-0.29628	16.13	-0.16671	6.55561	-0.44701
16.14	-0.11155	0.56073	-0.29583	16.14	-0.16643	6.56061	-0.44673
16.15	-0.10625	0.56151	-0.29538	16.15	-0.17155	6.56561	-0.44644
16.16	-0.05395	0.56229	-0.29492	16.16	-0.17725	6.57061	-0.44616
16.17	-0.0476	0.56308	-0.29447	16.17	-0.18055	6.57561	-0.44588
16.18	0.00441	0.56386	-0.29402	16.18	-0.18329	6.58061	-0.44559
16.19	0.04663	0.56465	-0.29358	16.19	-0.17841	6.58561	-0.44531
16.2	0.11805	0.56543	-0.29313	16.2	-0.1701	6.59061	-0.44503
16.21	0.22227	0.56622	-0.29268	16.21	-0.16568	6.59561	-0.44475
16.22	0.19731	0.567	-0.29223	16.22	-0.16661	6.60061	-0.44447
16.23	0.07353	0.56778	-0.29179	16.23	-0.1686	6.60561	-0.44419
16.24	-0.03529	0.56857	-0.29134	16.24	-0.17019	6.61061	-0.44391
16.25	-0.08125	0.56935	-0.2909	16.25	-0.17212	6.61561	-0.44363
16.26	-0.03707	0.57013	-0.29045	16.26	-0.18157	6.62061	-0.44335
16.27	0.00825	0.57092	-0.29001	16.27	-0.19178	6.62561	-0.44307
16.28	0.04143	0.5717	-0.28957	16.28	-0.19628	6.63061	-0.44279
16.29	0.00601	0.57249	-0.28913	16.29	-0.19036	6.63561	-0.44251
16.3	-0.07385	0.57327	-0.28869	16.3	-0.18864	6.64061	-0.44223
16.31	-0.09775	0.57405	-0.28824	16.31	-0.18219	6.64561	-0.44196
16.32	-0.01648	0.57484	-0.2878	16.32	-0.17198	6.65061	-0.44168
16.33	0.1238	0.57562	-0.28736	16.33	-0.16427	6.65561	-0.4414
16.34	0.11272	0.57641	-0.28693	16.34	-0.16396	6.66061	-0.44113
16.35	0.06166	0.57719	-0.28649	16.35	-0.1663	6.66561	-0.44085
16.36	0.0037	0.57798	-0.28605	16.36	-0.1672	6.67061	-0.44057
16.37	-0.0229	0.57876	-0.28562	16.37	-0.16801	6.67561	-0.4403
16.38	-0.01942	0.57954	-0.28518	16.38	-0.17153	6.68061	-0.44002
16.39	-0.00666	0.58033	-0.28474	16.39	-0.17175	6.68561	-0.43975
16.4	0.05703	0.58111	-0.28431	16.4	-0.17376	6.69061	-0.43947
16.41	0.10212	0.5819	-0.28388	16.41	-0.16534	6.69561	-0.4392
16.42	0.1306	0.58268	-0.28344	16.42	-0.16847	6.70061	-0.43892
16.43	0.11163	0.58346	-0.28301	16.43	-0.16784	6.70561	-0.43865
16.44	0.05131	0.58425	-0.28258	16.44	-0.16832	6.71061	-0.43838
16.45	0.01655	0.58503	-0.28215	16.45	-0.16576	6.71561	-0.43811
16.46	0.1151	0.58582	-0.28172	16.46	-0.17151	6.72061	-0.43783
16.47	0.18824	0.5866	-0.28129	16.47	-0.17719	6.72561	-0.43756
16.48	0.18246	0.58739	-0.28086	16.48	-0.17437	6.73061	-0.43729
16.49	0.18363	0.58817	-0.28043	16.49	-0.16708	6.73561	-0.43702
16.5	0.23226	0.58895	-0.28	16.5	-0.17187	6.74061	-0.43675
16.51	0.217	0.58974	-0.27957	16.51	-0.17921	6.74561	-0.43647
16.52	0.11681	0.59052	-0.27914	16.52	-0.18357	6.75061	-0.4362
16.53	-0.01038	0.5913	-0.27872	16.53	-0.17861	6.75561	-0.43593
16.54	-0.08539	0.59209	-0.27829	16.54	-0.17269	6.76061	-0.43566
16.55	-0.05643	0.59287	-0.27787	16.55	-0.17069	6.76561	-0.43539
16.56	0.06429	0.59366	-0.27744	16.56	-0.17063	6.77061	-0.43512
16.57	0.12569	0.59444	-0.27702	16.57	-0.16741	6.77561	-0.43486
16.58	0.13482	0.59523	-0.2766	16.58	-0.17201	6.78061	-0.43459
16.59	0.13694	0.59601	-0.27618	16.59	-0.17575	6.78561	-0.43432
16.6	0.0822	0.59679	-0.27575	16.6	-0.18415	6.79061	-0.43405
16.61	-0.01822	0.59758	-0.27533	16.61	-0.18507	6.79561	-0.43378
16.62	-0.05356	0.59836	-0.27491	16.62	-0.1708	6.80062	-0.43352
16.63	-0.03452	0.59915	-0.27449	16.63	-0.15668	6.80562	-0.43325
16.64	0.05051	0.59993	-0.27407	16.64	-0.15302	6.81062	-0.43298
16.65	0.12119	0.60071	-0.27365	16.65	-0.14888	6.81562	-0.43272
16.66	0.15627	0.6015	-0.27324	16.66	-0.15507	6.82062	-0.43245
16.67	0.07807	0.60228	-0.27282	16.67	-0.16618	6.82562	-0.43219
16.68	0.08364	0.60307	-0.2724	16.68	-0.17214	6.83062	-0.43192
16.69	0.11933	0.60385	-0.27198	16.69	-0.16647	6.83562	-0.43165
16.7	0.13835	0.60463	-0.27157	16.7	-0.16914	6.84062	-0.43139
16.71	0.15798	0.60542	-0.27115	16.71	-0.17606	6.84562	-0.43113
16.72	0.1603	0.6062	-0.27074	16.72	-0.17932	6.85062	-0.43086
16.73	0.06006	0.60699	-0.27032	16.73	-0.1723	6.85562	-0.4306
16.74	-0.02951	0.60777	-0.26991	16.74	-0.17059	6.86062	-0.43034
16.75	0.01221	0.60855	-0.2695	16.75	-0.16853	6.86562	-0.43007
16.76	0.11545	0.60934	-0.26909	16.76	-0.17389	6.87062	-0.42981
16.77	0.12638	0.61012	-0.26868	16.77	-0.18012	6.87562	-0.42955
16.78	0.0367	0.61091	-0.26826	16.78	-0.18352	6.88062	-0.42928
16.79	-0.14512	0.61169	-0.26785	16.79	-0.17912	6.88562	-0.42902
16.8	-0.20203	0.61247	-0.26744	16.8	-0.16725	6.89062	-0.42876
16.81	-0.16598	0.61326	-0.26704	16.81	-0.15473	6.89562	-0.4285
16.82	-0.08194	0.61404	-0.26663	16.82	-0.14957	6.90062	-0.42824
16.83	-0.03127	0.61483	-0.26622	16.83	-0.14928	6.90562	-0.42798
16.84	0.0575	0.61561	-0.26581	16.84	-0.15658	6.91062	-0.42772
16.85	0.16792	0.6164	-0.2654	16.85	-0.16475	6.91562	-0.42746
16.86	0.21183	0.61718	-0.265	16.86	-0.16977	6.92062	-0.4272
16.87	0.19578	0.61796	-0.26459	16.87	-0.16505	6.92562	-0.42694
16.88	0.12484	0.61875	-0.26419	16.88	-0.1636	6.93062	-0.42668
16.89	0.04188	0.61953	-0.26378	16.89	-0.15988	6.93562	-0.42642
16.9	-0.0393	0.62032	-0.26338	16.9	-0.1664	6.94062	-0.42616
16.91	-0.0894	0.6211	-0.26298	16.91	-0.16741	6.94562	-0.42591
16.92	-0.05867	0.62188	-0.26257	16.92	-0.16897	6.95062	-0.42565
16.93	-0.01535	0.62267	-0.26217	16.93	-0.1671	6.95562	-0.42539
16.94	0.03582	0.62345	-0.26177	16.94	-0.16872	6.96062	-0.42513
16.95	0.10689	0.62424	-0.26137	16.95	-0.17589	6.96562	-0.42488
16.96	0.15786	0.62502	-0.26097	16.96	-0.1858	6.97062	-0.42462
16.97	0.08904	0.6258	-0.26057	16.97	-0.18543	6.97562	-0.42436
16.98	0.03442	0.62659	-0.26017	16.98	-0.18352	6.98062	-0.42411
[truncated: 28,016 more rows]

## Sheet: Figure 3d
Wavelength (nm)	△A (×10^-5), 45-50 μs	△A (×10^-5), 40-45 μs	△A (×10^-5), 35-40 μs	△A (×10^-5), 30-35 μs	△A (×10^-5), 25-30 μs	△A (×10^-5), 20-25 μs	△A (×10^-5), 15-20 μs	△A (×10^-5), 10-15 μs	△A (×10^-5), 5-10 μs	△A (×10^-5), 0-5 μs
847.458	0.46492	-0.08113	-0.23317	0.29421	1.17111	0.1817	0.73011	0.73173	0.96154	-12.8018
854.701	-0.2299	0.31739	0.10795	0.51832	0.60003	-0.12922	-0.12351	0.46479	0.05219	-11.0777
862.069	0.17239	0.13056	0.27594	-0.26002	-0.00275	0.14313	0.06899	0.66239	0.54635	-8.65609
869.565	-0.52615	-0.523	-0.32024	-0.20736	-0.03413	0.04934	-0.02796	0.01367	0.48217	-8.63724
877.193	0.03769	0.04356	0.12454	-0.000374614	-0.12996	0.13249	-0.04217	0.1693	-0.00715	-7.3861
[truncated: 74 more rows]

## Sheet: Figure 3e
Wavelength (nm)	△A (×10^-5), 45-50 μs	△A (×10^-5), 40-45 μs	△A (×10^-5), 35-40 μs	△A (×10^-5), 30-35 μs	△A (×10^-5), 25-30 μs	△A (×10^-5), 20-25 μs	△A (×10^-5), 15-20 μs	△A (×10^-5), 10-15 μs	△A (×10^-5), 5-10 μs	△A (×10^-5), 0-5 μs
[truncated: 79 more rows]

[truncated: 32 more sheets: Figure 3f, Figure 4a, Figure 4b, Figure 4c, Figure 4d, Sup. Figure 1a, Sup. Figure 1b, Sup. Figure 1c, Sup. Figure 2a, Sup. Figure 2b, Sup. Figure 2c, Sup. Figure 2d, Sup. Figure 2e, Sup. Figure 2f, Sup. Figure 3a, Sup. Figure 3b, Sup. Figure 4, Sup. Figure 5c, Sup. Figure 5d, Sup. Figure 5e …]
